# Supplementary material for: Succinylation enables IDE to act as a hub of larval tissue destruction and adult tissue reconstruction during insect metamorphosis
Source: Sci Adv. 2025 Feb 5;11(6):eads0643. doi: 10.1126/sciadv.ads0643 (PMC11797550; doi:10.1126/sciadv.ads0643)
Supplement: Supplementary file 2 — Table S1 [file sciadv.ads0643_table_s1.zip]

Archive with 1 entries (1 files):
- ads0643_table_s1.xlsx
