# Supplementary material for: Succinylation enables IDE to act as a hub of larval tissue destruction and adult tissue reconstruction during insect metamorphosis
Source: Sci Adv. 2025 Feb 5;11(6):eads0643. doi: 10.1126/sciadv.ads0643 (PMC11797550; doi:10.1126/sciadv.ads0643)
Supplement: Supplementary file 2 — Table S1 [file sciadv.ads0643_table_s1.zip › ads0643_table_s1.xlsx]

## Sheet: D_6MvsC_6F
Protein accession	Position	Amino acid	D_6M/C_6F Ratio	D_6M/C_6F P value	Regulated Type	Protein description	Gene name	Localization probability	PEP	Score	Modified sequence	Charge	Mass error [ppm]	C_6F_1	C_6F_2	C_6F_3	D_6M_1	D_6M_2	D_6M_3	Subcellular localization	Biological Process	Cellular Component	Molecular Function	KEGG KO No.	KEGG Gene	KEGG pathway	IPR ID	Domain description	KOG category	KOG NO.	KOG description
CL10037.Contig1_All	73	K	0.348	0.0010976	Down	Myophilin	---	1	0.0472506	69.176	FQAAIK(1)K	2	-0.11791	2.399	2.157	1.735	0.617	0.804	0.766	cytoplasm	GO:0031032 actomyosin structure organization; GO:0016043 cellular component organization; GO:1902589 single-organism organelle organization; GO:0030036 actin cytoskeleton organization; GO:0006996 organelle organization; GO:0030029 actin filament-based process; GO:0044763 single-organism cellular process; GO:0044699 single-organism process; GO:0007010 cytoskeleton organization; GO:0009987 cellular…		GO:0003779 actin binding; GO:0005515 protein binding; GO:0008092 cytoskeletal protein binding; GO:0005488 binding;	K20526			IPR001715;	Calponin homology domain;	Z	KOG2046	Calponin
CL10037.Contig1_All	43	K	0.322	4.442e-05	Down	Myophilin	---	1	0.000397665	96.229	LINK(1)LSPGSVK	2	0.64189	2.155	2.391	2.005	0.693	0.747	0.668	cytoplasm	GO:0031032 actomyosin structure organization; GO:0016043 cellular component organization; GO:1902589 single-organism organelle organization; GO:0030036 actin cytoskeleton organization; GO:0006996 organelle organization; GO:0030029 actin filament-based process; GO:0044763 single-organism cellular process; GO:0044699 single-organism process; GO:0007010 cytoskeleton organization; GO:0009987 cellular…		GO:0003779 actin binding; GO:0005515 protein binding; GO:0008092 cytoskeletal protein binding; GO:0005488 binding;	K20526			IPR001715;	Calponin homology domain;	Z	KOG2046	Calponin
CL10056.Contig2_All	538	K	0.296	2.8054e-06	Down	Calcium-transporting ATPase sarcoplasmic/endoplasmic reticulum type	---	1	0.00105844	91.095	VPLNSTLK(1)NR	2	0.64788	1.153	1.266	1.274	0.371	0.372	0.35	plasma membrane	GO:0006810 transport; GO:0072511 divalent inorganic cation transport; GO:0006816 calcium ion transport; GO:0006812 cation transport; GO:0006811 ion transport; GO:0030001 metal ion transport; GO:0051179 localization; GO:0051234 establishment of localization; GO:0070838 divalent metal ion transport;	GO:0031224 intrinsic component of membrane; GO:0016020 membrane; GO:0016021 integral component of membrane; GO:0044425 membrane part;	GO:0042625 ATPase coupled ion transmembrane transporter activity; GO:1901265 nucleoside phosphate binding; GO:0015399 primary active transmembrane transporter activity; GO:0022892 substrate-specific transporter activity; GO:0016817 hydrolase activity, acting on acid anhydrides; GO:0016787 hydrolase activity; GO:0022891 substrate-specific transmembrane transporter activity; GO:0016887 ATPase activ…	K05853			IPR023298; IPR004014; IPR023299; IPR008250; IPR006068; IPR023214;	P-type ATPase, transmembrane domain; Cation-transporting P-type ATPase, N-terminal; P-type ATPase, cytoplasmic domain N; P-type ATPase, A domain; Cation-transporting P-type ATPase, C-terminal; HAD-like domain;	P	KOG0202	Ca2+ transporting ATPase
CL10056.Contig2_All	135	K	0.344	0.00348	Down	Calcium-transporting ATPase sarcoplasmic/endoplasmic reticulum type	---	1	0.0349518	73.975	SGVQK(1)IR	2	1.5414	1.041	1.095	1.009		0.301	0.42	plasma membrane	GO:0006810 transport; GO:0072511 divalent inorganic cation transport; GO:0006816 calcium ion transport; GO:0006812 cation transport; GO:0006811 ion transport; GO:0030001 metal ion transport; GO:0051179 localization; GO:0051234 establishment of localization; GO:0070838 divalent metal ion transport;	GO:0031224 intrinsic component of membrane; GO:0016020 membrane; GO:0016021 integral component of membrane; GO:0044425 membrane part;	GO:0042625 ATPase coupled ion transmembrane transporter activity; GO:1901265 nucleoside phosphate binding; GO:0015399 primary active transmembrane transporter activity; GO:0022892 substrate-specific transporter activity; GO:0016817 hydrolase activity, acting on acid anhydrides; GO:0016787 hydrolase activity; GO:0022891 substrate-specific transmembrane transporter activity; GO:0016887 ATPase activ…	K05853			IPR023298; IPR004014; IPR023299; IPR008250; IPR006068; IPR023214;	P-type ATPase, transmembrane domain; Cation-transporting P-type ATPase, N-terminal; P-type ATPase, cytoplasmic domain N; P-type ATPase, A domain; Cation-transporting P-type ATPase, C-terminal; HAD-like domain;	P	KOG0202	Ca2+ transporting ATPase
CL101.Contig3_All	129	K	0.237	1.69637e-05	Down	Lysozyme {ECO:0000303|Ref.1}	---	1	8.22998e-05	89.266	IDCYDYMAIHK(1)K	3	-0.85775	2.996	3.35	2.882	0.725	0.774	0.689	extracellular			GO:0003796 lysozyme activity; GO:0004553 hydrolase activity, hydrolyzing O-glycosyl compounds; GO:0016787 hydrolase activity; GO:0003824 catalytic activity; GO:0061783 peptidoglycan muralytic activity; GO:0016798 hydrolase activity, acting on glycosyl bonds;				IPR023346;	Lysozyme-like domain;
CL10109.Contig1_All	4	K	0.692	0.0027769	Down	Alaserpin (Precursor)	---	1	0.0235515	70.67	MFQK(1)VVK	2	0.11484	1.384	1.411	1.246	0.889	0.898	1.009	extracellular				K13963			IPR023796;	Serpin domain;	V	KOG2392	Serpin
CL10109.Contig1_All	7	K	0.387	0.0021576	Down	Alaserpin (Precursor)	---	1	0.012774	77.046	VVK(1)LNPGK	2	0.33095	2.554	1.685	1.902	0.799	0.857	0.723	extracellular				K13963			IPR023796;	Serpin domain;	V	KOG2392	Serpin
CL10113.Contig5_All	150	K	0.693	0.0182175	Down	Stomatin-1 GN=sto-1	sto-1	1	2.75225e-07	119.88	SELGQISLDK(1)VFR	2	-0.26164	1.058	1.104	1.138		0.838	0.687	mitochondria		GO:0016020 membrane;					IPR032435; IPR001107;	Band 7, C-terminal extension; Band 7 domain;	C	KOG2620	Prohibitins and stomatins of the PID superfamily
CL1017.Contig29_All	33	K	0.411	0.0126399	Down	40S ribosomal protein S27a (Precursor)	---	1	1.05773e-08	127.36	IQDK(1)EGIPPDQQR	2	0.36159	1.708	1.29	1.118	0.583	0.546		nucleus	GO:0006518 peptide metabolic process; GO:0043043 peptide biosynthetic process; GO:0044267 cellular protein metabolic process; GO:0006807 nitrogen compound metabolic process; GO:0009058 biosynthetic process; GO:0043603 cellular amide metabolic process; GO:0044238 primary metabolic process; GO:1901566 organonitrogen compound biosynthetic process; GO:1901576 organic substance biosynthetic process; G…	GO:0005840 ribosome; GO:0043226 organelle; GO:0043229 intracellular organelle; GO:0043232 intracellular non-membrane-bounded organelle; GO:0044464 cell part; GO:0005622 intracellular; GO:0005737 cytoplasm; GO:0032991 macromolecular complex; GO:0044424 intracellular part; GO:1990904 ribonucleoprotein complex; GO:0005623 cell; GO:0030529 intracellular ribonucleoprotein complex; GO:0044444 cytoplasm…	GO:0005515 protein binding; GO:0003735 structural constituent of ribosome; GO:0005198 structural molecule activity; GO:0005488 binding;	K02977	RP-S27Ae; small subunit ribosomal protein S27Ae	haw03010 Ribosome;	IPR002906; IPR011332; IPR029071; IPR000626;	Ribosomal protein S27a; Zinc-binding ribosomal protein; Ubiquitin-related domain; Ubiquitin domain;	J	KOG0004	Ubiquitin/40S ribosomal protein S27a fusion
CL1017.Contig29_All	107	K	0.262	0.000161837	Down	40S ribosomal protein S27a (Precursor)	---	1	0.0117117	100.02	FYK(1)VDENGK	2	-0.61302	1.648	1.766	1.625	0.365	0.452	0.504	nucleus	GO:0006518 peptide metabolic process; GO:0043043 peptide biosynthetic process; GO:0044267 cellular protein metabolic process; GO:0006807 nitrogen compound metabolic process; GO:0009058 biosynthetic process; GO:0043603 cellular amide metabolic process; GO:0044238 primary metabolic process; GO:1901566 organonitrogen compound biosynthetic process; GO:1901576 organic substance biosynthetic process; G…	GO:0005840 ribosome; GO:0043226 organelle; GO:0043229 intracellular organelle; GO:0043232 intracellular non-membrane-bounded organelle; GO:0044464 cell part; GO:0005622 intracellular; GO:0005737 cytoplasm; GO:0032991 macromolecular complex; GO:0044424 intracellular part; GO:1990904 ribonucleoprotein complex; GO:0005623 cell; GO:0030529 intracellular ribonucleoprotein complex; GO:0044444 cytoplasm…	GO:0005515 protein binding; GO:0003735 structural constituent of ribosome; GO:0005198 structural molecule activity; GO:0005488 binding;	K02977	RP-S27Ae; small subunit ribosomal protein S27Ae	haw03010 Ribosome;	IPR002906; IPR011332; IPR029071; IPR000626;	Ribosomal protein S27a; Zinc-binding ribosomal protein; Ubiquitin-related domain; Ubiquitin domain;	J	KOG0004	Ubiquitin/40S ribosomal protein S27a fusion
CL1017.Contig29_All	48	K	0.373	0.002099	Down	40S ribosomal protein S27a (Precursor)	---	1	1.77425e-19	150.06	LIFAGK(1)QLEDGR	2	-0.40712		1.623	1.664	0.533	0.61	0.694	nucleus	GO:0006518 peptide metabolic process; GO:0043043 peptide biosynthetic process; GO:0044267 cellular protein metabolic process; GO:0006807 nitrogen compound metabolic process; GO:0009058 biosynthetic process; GO:0043603 cellular amide metabolic process; GO:0044238 primary metabolic process; GO:1901566 organonitrogen compound biosynthetic process; GO:1901576 organic substance biosynthetic process; G…	GO:0005840 ribosome; GO:0043226 organelle; GO:0043229 intracellular organelle; GO:0043232 intracellular non-membrane-bounded organelle; GO:0044464 cell part; GO:0005622 intracellular; GO:0005737 cytoplasm; GO:0032991 macromolecular complex; GO:0044424 intracellular part; GO:1990904 ribonucleoprotein complex; GO:0005623 cell; GO:0030529 intracellular ribonucleoprotein complex; GO:0044444 cytoplasm…	GO:0005515 protein binding; GO:0003735 structural constituent of ribosome; GO:0005198 structural molecule activity; GO:0005488 binding;	K02977	RP-S27Ae; small subunit ribosomal protein S27Ae	haw03010 Ribosome;	IPR002906; IPR011332; IPR029071; IPR000626;	Ribosomal protein S27a; Zinc-binding ribosomal protein; Ubiquitin-related domain; Ubiquitin domain;	J	KOG0004	Ubiquitin/40S ribosomal protein S27a fusion
CL10226.Contig2_All	163	K	0.646	0.00098232	Down	unknown unsecreted protein, partial [Papilio xuthus]	---	1	2.4646e-24	166.04	GIK(1)FTSNDLSEGAQVLR	2	-1.2043	1.539	1.333	1.518	0.93	0.985	0.921	cytoplasm	GO:0008152 metabolic process;		GO:0016829 lyase activity; GO:0003824 catalytic activity;	K01639	E4.1.3.3; N-acetylneuraminate lyase [EC:4.1.3.3]	haw00520 Amino sugar and nucleotide sugar metabolism;	IPR013785;	Aldolase-type TIM barrel;
CL10226.Contig2_All	275	K	0.237	0.000184504	Down	unknown unsecreted protein, partial [Papilio xuthus]	---	1	5.53636e-08	106.35	VGPPSLPQK(1)PLSAEAK	2	-0.39957	3.557	3.318	2.682	0.675	0.742	0.852	cytoplasm	GO:0008152 metabolic process;		GO:0016829 lyase activity; GO:0003824 catalytic activity;	K01639	E4.1.3.3; N-acetylneuraminate lyase [EC:4.1.3.3]	haw00520 Amino sugar and nucleotide sugar metabolism;	IPR013785;	Aldolase-type TIM barrel;
CL10249.Contig3_All	174	K	0.31	0.00114278	Down	Proteasome subunit alpha type-6 GN=Prosalpha1	Prosalpha1	1	0.00039529	93.614	ATDANAYLEK(1)K	2	-0.11759	1.932	2.165	1.584	0.575	0.702	0.483	cytoplasm	GO:0043632 modification-dependent macromolecule catabolic process; GO:0044265 cellular macromolecule catabolic process; GO:0051603 proteolysis involved in cellular protein catabolic process; GO:0044257 cellular protein catabolic process; GO:0019941 modification-dependent protein catabolic process; GO:0044267 cellular protein metabolic process; GO:0006511 ubiquitin-dependent protein catabolic proc…	GO:0019773 proteasome core complex, alpha-subunit complex; GO:1902494 catalytic complex; GO:0000502 proteasome complex; GO:0044464 cell part; GO:0005622 intracellular; GO:0005839 proteasome core complex; GO:0032991 macromolecular complex; GO:0044424 intracellular part; GO:1905368 peptidase complex; GO:0005623 cell; GO:0043234 protein complex; GO:1905369 endopeptidase complex;	GO:0004175 endopeptidase activity; GO:0004298 threonine-type endopeptidase activity; GO:0008233 peptidase activity; GO:0070003 threonine-type peptidase activity; GO:0003824 catalytic activity; GO:0070011 peptidase activity, acting on L-amino acid peptides; GO:0016787 hydrolase activity;	K02730	PSMA6; 20S proteasome subunit alpha 1 [EC:3.4.25.1]	haw03050 Proteasome;	IPR029055; IPR000426;	Nucleophile aminohydrolases, N-terminal; Proteasome alpha-subunit, N-terminal domain;	O	KOG0182	20S proteasome, regulatory subunit alpha type PSMA6/SCL1
CL10335.Contig7_All	112	K	0.26	0.00055563	Down	Protein espinas GN=esn	esn	1	1.51864e-06	79.652	IITQGGVTYK(1)NEPWHR	3	-0.34067	2.107	2.213	1.815	0.643	0.532	0.423	nucleus			GO:0043169 cation binding; GO:0046872 metal ion binding; GO:0008270 zinc ion binding; GO:0046914 transition metal ion binding; GO:0005488 binding; GO:0043167 ion binding;				IPR001781;	Zinc finger, LIM-type;	TZR	KOG1704	FOG: LIM domain
CL10422.Contig1_All	128	K	0.31	0.0064418	Down	Digestive cysteine proteinase 2 (Precursor) GN=LCP2	LCP2	1	0.00123162	85.821	NPNALK(1)LALVK	2	0.4249	1.294	1.551	1.534		0.359	0.547	extracellular	GO:0006508 proteolysis; GO:0008152 metabolic process; GO:0043170 macromolecule metabolic process; GO:0019538 protein metabolic process; GO:0044238 primary metabolic process; GO:0071704 organic substance metabolic process;		GO:0070011 peptidase activity, acting on L-amino acid peptides; GO:0008234 cysteine-type peptidase activity; GO:0016787 hydrolase activity; GO:0008233 peptidase activity; GO:0003824 catalytic activity;				IPR000668;	Peptidase C1A, papain C-terminal;	O	KOG1543	Cysteine proteinase Cathepsin L
CL10689.Contig4_All	103	K	0.651	0.049763	Down	Probable rho GDP-dissociation inhibitor GN=rhi-1	rhi-1	1	0.0278209	76.774	YVQK(1)TYR	2	0.018448	1.46	1.064	1.219	0.836	0.971	0.628	cytoplasm		GO:0044424 intracellular part; GO:0005623 cell; GO:0044464 cell part; GO:0005622 intracellular; GO:0005737 cytoplasm;	GO:0005094 Rho GDP-dissociation inhibitor activity; GO:0098772 molecular function regulator; GO:0030234 enzyme regulator activity; GO:0060589 nucleoside-triphosphatase regulator activity; GO:0005092 GDP-dissociation inhibitor activity; GO:0030695 GTPase regulator activity;	K12462			IPR014756; IPR024792;	Immunoglobulin E-set; Rho GDP-dissociation inhibitor domain;	T	KOG3205	Rho GDP-dissociation inhibitor
CL10780.Contig1_All	51	K	0.489	0.0028648	Down	Choline O-acetyltransferase 13 kDa chain GN=Cha	Cha	1	0.000418722	107.9	LLQEK(1)LIAK	2	0.79527	1.193	1.348	1.213	0.746	0.55	0.541	cytoplasm			GO:0016746 transferase activity, transferring acyl groups; GO:0003824 catalytic activity; GO:0016740 transferase activity;	K08766	CPT2; carnitine O-palmitoyltransferase 2 [EC:2.3.1.21]	haw00071 Fatty acid degradation; haw01212 Fatty acid metabolism;			I	KOG3719	Carnitine O-acyltransferase CPT2/YAT1
CL1079.Contig4_All	329	K	1.39	0.012056	Up	ATP-dependent zinc metalloprotease YME1 homolog GN=ymel-1	ymel-1	1	3.96098e-12	144.57	VDILDK(1)ALLRPGR	3	-0.63355	0.834	0.93	0.986	1.396	1.28	1.146	nucleus	GO:0006508 proteolysis; GO:0008152 metabolic process; GO:0043170 macromolecule metabolic process; GO:0019538 protein metabolic process; GO:0044238 primary metabolic process; GO:0071704 organic substance metabolic process;	GO:0031224 intrinsic component of membrane; GO:0016020 membrane; GO:0016021 integral component of membrane; GO:0044425 membrane part;	GO:0005524 ATP binding; GO:0004222 metalloendopeptidase activity; GO:0008233 peptidase activity; GO:1901265 nucleoside phosphate binding; GO:0001882 nucleoside binding; GO:0043167 ion binding; GO:0016787 hydrolase activity; GO:0008237 metallopeptidase activity; GO:0000166 nucleotide binding; GO:0008270 zinc ion binding; GO:0004175 endopeptidase activity; GO:0097159 organic cyclic compound binding…	K08956			IPR003959; IPR003593; IPR011546; IPR000642; IPR027417;	ATPase, AAA-type, core; AAA+ ATPase domain; Peptidase M41, FtsH extracellular; Peptidase M41; P-loop containing nucleoside triphosphate hydrolase;	O	KOG0731	AAA+-type ATPase containing the peptidase M41 domain
CL1096.Contig1_All	562	K	0.271	0.0064998	Down	Heat shock 70 kDa protein cognate 4	---	1	4.36627e-05	104.41	ISDSDK(1)QTILDK	2	-0.0092358	1.281	1.777	1.095	0.397		0.354	cytoplasm				K03283	HSPA1s; heat shock 70kDa protein 1/2/6/8	haw04144 Endocytosis; haw04213 Longevity regulating pathway - multiple species; haw04141 Protein processing in endoplasmic reticulum; haw03040 Spliceosome;	IPR029048; IPR029047;	Heat shock protein 70kD, C-terminal domain; Heat shock protein 70kD, peptide-binding domain;	O	KOG0101	Molecular chaperones HSP70/HSC70, HSP70 superfamily
CL1096.Contig1_All	182	K	0.458	0.034364	Down	Heat shock 70 kDa protein cognate 4	---	1	9.99856e-07	96.143	IINEPTAAAIAYGLDK(1)K	2	-0.63185	1.208	1.461	1.116	0.724	0.432		cytoplasm				K03283	HSPA1s; heat shock 70kDa protein 1/2/6/8	haw04144 Endocytosis; haw04213 Longevity regulating pathway - multiple species; haw04141 Protein processing in endoplasmic reticulum; haw03040 Spliceosome;	IPR029048; IPR029047;	Heat shock protein 70kD, C-terminal domain; Heat shock protein 70kD, peptide-binding domain;	O	KOG0101	Molecular chaperones HSP70/HSC70, HSP70 superfamily
CL1096.Contig1_All	502	K	0.344	0.022301	Down	Heat shock 70 kDa protein cognate 4	---	1	5.84398e-05	124.74	ITITNDK(1)GR	2	0.032162		1.879	1.386	0.557	0.727	0.402	cytoplasm				K03283	HSPA1s; heat shock 70kDa protein 1/2/6/8	haw04144 Endocytosis; haw04213 Longevity regulating pathway - multiple species; haw04141 Protein processing in endoplasmic reticulum; haw03040 Spliceosome;	IPR029048; IPR029047;	Heat shock protein 70kD, C-terminal domain; Heat shock protein 70kD, peptide-binding domain;	O	KOG0101	Molecular chaperones HSP70/HSC70, HSP70 superfamily
CL1096.Contig1_All	314	K	0.381	0.0063814	Down	Heat shock 70 kDa protein cognate 4	---	1	0.00185859	81.92	STMEPVEK(1)SLR	2	-0.89919	1.177	1.405	1.328	0.579		0.413	cytoplasm				K03283	HSPA1s; heat shock 70kDa protein 1/2/6/8	haw04144 Endocytosis; haw04213 Longevity regulating pathway - multiple species; haw04141 Protein processing in endoplasmic reticulum; haw03040 Spliceosome;	IPR029048; IPR029047;	Heat shock protein 70kD, C-terminal domain; Heat shock protein 70kD, peptide-binding domain;	O	KOG0101	Molecular chaperones HSP70/HSC70, HSP70 superfamily
CL1096.Contig1_All	154	K	0.367	0.00082429	Down	Heat shock 70 kDa protein cognate 4	---	1	6.77021e-09	113.47	QATK(1)DAGTISGLNVLR	2	0.48571	1.517	1.58	1.235	0.605	0.529	0.458	cytoplasm				K03283	HSPA1s; heat shock 70kDa protein 1/2/6/8	haw04144 Endocytosis; haw04213 Longevity regulating pathway - multiple species; haw04141 Protein processing in endoplasmic reticulum; haw03040 Spliceosome;	IPR029048; IPR029047;	Heat shock protein 70kD, C-terminal domain; Heat shock protein 70kD, peptide-binding domain;	O	KOG0101	Molecular chaperones HSP70/HSC70, HSP70 superfamily
CL1096.Contig1_All	507	K	0.245	0.0071983	Down	Heat shock 70 kDa protein cognate 4	---	1	0.00886332	87.258	LSK(1)EEIER	2	0.35769	2.072		1.51	0.532	0.454	0.331	cytoplasm				K03283	HSPA1s; heat shock 70kDa protein 1/2/6/8	haw04144 Endocytosis; haw04213 Longevity regulating pathway - multiple species; haw04141 Protein processing in endoplasmic reticulum; haw03040 Spliceosome;	IPR029048; IPR029047;	Heat shock protein 70kD, C-terminal domain; Heat shock protein 70kD, peptide-binding domain;	O	KOG0101	Molecular chaperones HSP70/HSC70, HSP70 superfamily
CL1096.Contig1_All	343	K	0.471	0.00181963	Down	Heat shock 70 kDa protein cognate 4	---	1	0.00302125	93.623	VQK(1)LLQDFFNGK	2	1.2465	1.349	1.12	1.264	0.577		0.594	cytoplasm				K03283	HSPA1s; heat shock 70kDa protein 1/2/6/8	haw04144 Endocytosis; haw04213 Longevity regulating pathway - multiple species; haw04141 Protein processing in endoplasmic reticulum; haw03040 Spliceosome;	IPR029048; IPR029047;	Heat shock protein 70kD, C-terminal domain; Heat shock protein 70kD, peptide-binding domain;	O	KOG0101	Molecular chaperones HSP70/HSC70, HSP70 superfamily
CL10988.Contig1_All	375	K	0.65	0.0041838	Down	Elongation factor Tu, mitochondrial GN=TUFA	TUFA	1	0.000803256	84.169	LLK(1)PMVCETGQR	2	-0.40398	1.12	1.014	1.097	0.747	0.744	0.609	cytoplasm	GO:0006518 peptide metabolic process; GO:0006414 translational elongation; GO:0043043 peptide biosynthetic process; GO:0044267 cellular protein metabolic process; GO:0006807 nitrogen compound metabolic process; GO:0009058 biosynthetic process; GO:0043603 cellular amide metabolic process; GO:0044238 primary metabolic process; GO:1901566 organonitrogen compound biosynthetic process; GO:1901576 orga…	GO:0005623 cell; GO:0005622 intracellular; GO:0044464 cell part;	GO:0003723 RNA binding; GO:1901265 nucleoside phosphate binding; GO:0003746 translation elongation factor activity; GO:0001882 nucleoside binding; GO:0043167 ion binding; GO:0016817 hydrolase activity, acting on acid anhydrides; GO:0016787 hydrolase activity; GO:0000166 nucleotide binding; GO:0017111 nucleoside-triphosphatase activity; GO:1901363 heterocyclic compound binding; GO:0097159 organic …	K02358			IPR009001; IPR027417; IPR000795; IPR033720; IPR004160; IPR005225; IPR004161; IPR009000;	Translation elongation factor EF1A/initiation factor IF2gamma, C-terminal; P-loop containing nucleoside triphosphate hydrolase; Transcription factor, GTP-binding domain; Elongation factor Tu, domain 2; Translation elongation factor EFTu/EF1A, C-terminal; Small GTP-binding protein domain; Translation elongation factor EFTu-like, domain 2; Translation protein, beta-barrel domain;	J	KOG0460	Mitochondrial translation elongation factor Tu
CL11012.Contig2_All	52	K	0.513	0.0039192	Down	60S ribosomal protein L10a GN=RpL10A	RpL10A	1	0.0107702	82.279	FSGTVK(1)LK	2	-0.1334	1.256	1.051	1.085	0.572	0.683	0.486	extracellular	GO:0006518 peptide metabolic process; GO:0043043 peptide biosynthetic process; GO:0044267 cellular protein metabolic process; GO:0006807 nitrogen compound metabolic process; GO:0009058 biosynthetic process; GO:0043603 cellular amide metabolic process; GO:0044238 primary metabolic process; GO:1901566 organonitrogen compound biosynthetic process; GO:1901576 organic substance biosynthetic process; G…	GO:0043229 intracellular organelle; GO:0005840 ribosome; GO:0043232 intracellular non-membrane-bounded organelle; GO:0005737 cytoplasm; GO:0044446 intracellular organelle part; GO:0032991 macromolecular complex; GO:0044424 intracellular part; GO:0005623 cell; GO:0044422 organelle part; GO:0043228 non-membrane-bounded organelle; GO:0043226 organelle; GO:0015934 large ribosomal subunit; GO:0044464 …	GO:0097159 organic cyclic compound binding; GO:1901363 heterocyclic compound binding; GO:0003723 RNA binding; GO:0005488 binding; GO:0003676 nucleic acid binding; GO:0005198 structural molecule activity; GO:0003735 structural constituent of ribosome;	K02865	RP-L10Ae; large subunit ribosomal protein L10Ae	haw03010 Ribosome;	IPR023674; IPR016095; IPR016094;	Ribosomal protein L1-like; Ribosomal protein L1, 3-layer alpha/beta-sandwich; Ribosomal protein L1, 2-layer alpha/beta-sandwich;	J	KOG1570	60S ribosomal protein L10A
CL11102.Contig2_All	7	K	0.513	0.0013032	Down	Peroxiredoxin 1 GN=Jafrac1	Jafrac1	1	3.25372e-08	136.38	PLQLTK(1)PAPQFK	2	0.28014	1.225	1.251	1.387	0.674	0.572	0.737	cytoplasm	GO:0050794 regulation of cellular process; GO:0042592 homeostatic process; GO:0065008 regulation of biological quality; GO:0008152 metabolic process; GO:0050789 regulation of biological process; GO:0055114 oxidation-reduction process; GO:0044710 single-organism metabolic process; GO:0045454 cell redox homeostasis; GO:0044763 single-organism cellular process; GO:0019725 cellular homeostasis; GO:00…		GO:0016209 antioxidant activity; GO:0003824 catalytic activity; GO:0051920 peroxiredoxin activity; GO:0016684 oxidoreductase activity, acting on peroxide as acceptor; GO:0016491 oxidoreductase activity;	K13279	PRDX1; peroxiredoxin 1 [EC:1.11.1.15]	haw04146 Peroxisome;	IPR019479; IPR000866; IPR013766; IPR012336;	Peroxiredoxin, C-terminal; Alkyl hydroperoxide reductase subunit C/ Thiol specific antioxidant; Thioredoxin domain; Thioredoxin-like fold;	O	KOG0852	Alkyl hydroperoxide reductase, thiol specific antioxidant and related enzymes
CL11174.Contig2_All	21	K	0.463	0.00135904	Down	V-type proton ATPase subunit G	---	1	0.000423436	107.79	RAAEK(1)VSEAR	2	0.21065	1.34	1.221	1.491	0.631	0.54	0.707	nucleus	GO:0006810 transport; GO:1902578 single-organism localization; GO:0006812 cation transport; GO:0006811 ion transport; GO:0044699 single-organism process; GO:0051179 localization; GO:0015672 monovalent inorganic cation transport; GO:0006818 hydrogen transport; GO:0015992 proton transport; GO:0044765 single-organism transport; GO:0051234 establishment of localization;	GO:0016020 membrane; GO:0043229 intracellular organelle; GO:0098588 bounding membrane of organelle; GO:0031090 organelle membrane; GO:0098796 membrane protein complex; GO:0005737 cytoplasm; GO:0044446 intracellular organelle part; GO:0032991 macromolecular complex; GO:0044424 intracellular part; GO:0033176 proton-transporting V-type ATPase complex; GO:0005623 cell; GO:0044422 organelle part; GO:0…	GO:0022804 active transmembrane transporter activity; GO:0003824 catalytic activity; GO:0016817 hydrolase activity, acting on acid anhydrides; GO:0016820 hydrolase activity, acting on acid anhydrides, catalyzing transmembrane movement of substances; GO:0016787 hydrolase activity; GO:0005215 transporter activity; GO:0022857 transmembrane transporter activity;	K02152	ATPeV1G; V-type H+-transporting ATPase subunit G	haw04145 Phagosome; haw00190 Oxidative phosphorylation; haw04150 mTOR signaling pathway; haw01100 Metabolic pathways;			C	KOG1772	Vacuolar H+-ATPase V1 sector, subunit G
CL11182.Contig4_All	391	K	0.533	0.0193172	Down	ATP synthase subunit alpha, mitochondrial (Precursor) GN=blw	blw	1	1.17897e-05	119.22	AMK(1)QVAGSMK	2	-1.1089	1.073	1.154	1.448	0.492	0.662	0.805	cytoplasm	GO:0009116 nucleoside metabolic process; GO:0042278 purine nucleoside metabolic process; GO:0009167 purine ribonucleoside monophosphate metabolic process; GO:0009117 nucleotide metabolic process; GO:0044699 single-organism process; GO:0046129 purine ribonucleoside biosynthetic process; GO:0009163 nucleoside biosynthetic process; GO:0009058 biosynthetic process; GO:0009156 ribonucleoside monophosp…	GO:0045261 proton-transporting ATP synthase complex, catalytic core F(1); GO:0016020 membrane; GO:0098796 membrane protein complex; GO:0044425 membrane part; GO:0044464 cell part; GO:0005622 intracellular; GO:0016469 proton-transporting two-sector ATPase complex; GO:0032991 macromolecular complex; GO:0033178 proton-transporting two-sector ATPase complex, catalytic domain; GO:0044424 intracellular…	GO:0042625 ATPase coupled ion transmembrane transporter activity; GO:1901265 nucleoside phosphate binding; GO:0015399 primary active transmembrane transporter activity; GO:0022892 substrate-specific transporter activity; GO:0016817 hydrolase activity, acting on acid anhydrides; GO:0044769 ATPase activity, coupled to transmembrane movement of ions, rotational mechanism; GO:0015077 monovalent inorg…	K02132	ATPeF1A; F-type H+-transporting ATPase subunit alpha	haw00190 Oxidative phosphorylation; haw01100 Metabolic pathways;	IPR000793; IPR004100; IPR000194; IPR027417; IPR033732; IPR023366;	ATP synthase, alpha subunit, C-terminal; ATPase, F1/V1/A1 complex, alpha/beta subunit, N-terminal domain; ATPase, F1/V1/A1 complex, alpha/beta subunit, nucleotide-binding domain; P-loop containing nucleoside triphosphate hydrolase; ATP synthase, F1 complex, alpha subunit nucleotide-binding domain; ATP synthase subunit alpha-like domain;	C	KOG1353	F0F1-type ATP synthase, alpha subunit
CL11182.Contig4_All	198	K	0.194	0.000162142	Down	ATP synthase subunit alpha, mitochondrial (Precursor) GN=blw	blw	1	0.000749894	109.88	FNK(1)GDDEK	2	0.13631	1.237	1.408	1.746	0.283	0.252	0.315	cytoplasm	GO:0009116 nucleoside metabolic process; GO:0042278 purine nucleoside metabolic process; GO:0009167 purine ribonucleoside monophosphate metabolic process; GO:0009117 nucleotide metabolic process; GO:0044699 single-organism process; GO:0046129 purine ribonucleoside biosynthetic process; GO:0009163 nucleoside biosynthetic process; GO:0009058 biosynthetic process; GO:0009156 ribonucleoside monophosp…	GO:0045261 proton-transporting ATP synthase complex, catalytic core F(1); GO:0016020 membrane; GO:0098796 membrane protein complex; GO:0044425 membrane part; GO:0044464 cell part; GO:0005622 intracellular; GO:0016469 proton-transporting two-sector ATPase complex; GO:0032991 macromolecular complex; GO:0033178 proton-transporting two-sector ATPase complex, catalytic domain; GO:0044424 intracellular…	GO:0042625 ATPase coupled ion transmembrane transporter activity; GO:1901265 nucleoside phosphate binding; GO:0015399 primary active transmembrane transporter activity; GO:0022892 substrate-specific transporter activity; GO:0016817 hydrolase activity, acting on acid anhydrides; GO:0044769 ATPase activity, coupled to transmembrane movement of ions, rotational mechanism; GO:0015077 monovalent inorg…	K02132	ATPeF1A; F-type H+-transporting ATPase subunit alpha	haw00190 Oxidative phosphorylation; haw01100 Metabolic pathways;	IPR000793; IPR004100; IPR000194; IPR027417; IPR033732; IPR023366;	ATP synthase, alpha subunit, C-terminal; ATPase, F1/V1/A1 complex, alpha/beta subunit, N-terminal domain; ATPase, F1/V1/A1 complex, alpha/beta subunit, nucleotide-binding domain; P-loop containing nucleoside triphosphate hydrolase; ATP synthase, F1 complex, alpha subunit nucleotide-binding domain; ATP synthase subunit alpha-like domain;	C	KOG1353	F0F1-type ATP synthase, alpha subunit
CL11182.Contig4_All	139	K	0.289	0.000101307	Down	ATP synthase subunit alpha, mitochondrial (Precursor) GN=blw	blw	1	7.77627e-05	109.79	VGIK(1)APGIIPR	2	-0.15283	1.4	1.27	1.493	0.441	0.409	0.353	cytoplasm	GO:0009116 nucleoside metabolic process; GO:0042278 purine nucleoside metabolic process; GO:0009167 purine ribonucleoside monophosphate metabolic process; GO:0009117 nucleotide metabolic process; GO:0044699 single-organism process; GO:0046129 purine ribonucleoside biosynthetic process; GO:0009163 nucleoside biosynthetic process; GO:0009058 biosynthetic process; GO:0009156 ribonucleoside monophosp…	GO:0045261 proton-transporting ATP synthase complex, catalytic core F(1); GO:0016020 membrane; GO:0098796 membrane protein complex; GO:0044425 membrane part; GO:0044464 cell part; GO:0005622 intracellular; GO:0016469 proton-transporting two-sector ATPase complex; GO:0032991 macromolecular complex; GO:0033178 proton-transporting two-sector ATPase complex, catalytic domain; GO:0044424 intracellular…	GO:0042625 ATPase coupled ion transmembrane transporter activity; GO:1901265 nucleoside phosphate binding; GO:0015399 primary active transmembrane transporter activity; GO:0022892 substrate-specific transporter activity; GO:0016817 hydrolase activity, acting on acid anhydrides; GO:0044769 ATPase activity, coupled to transmembrane movement of ions, rotational mechanism; GO:0015077 monovalent inorg…	K02132	ATPeF1A; F-type H+-transporting ATPase subunit alpha	haw00190 Oxidative phosphorylation; haw01100 Metabolic pathways;	IPR000793; IPR004100; IPR000194; IPR027417; IPR033732; IPR023366;	ATP synthase, alpha subunit, C-terminal; ATPase, F1/V1/A1 complex, alpha/beta subunit, N-terminal domain; ATPase, F1/V1/A1 complex, alpha/beta subunit, nucleotide-binding domain; P-loop containing nucleoside triphosphate hydrolase; ATP synthase, F1 complex, alpha subunit nucleotide-binding domain; ATP synthase subunit alpha-like domain;	C	KOG1353	F0F1-type ATP synthase, alpha subunit
CL11182.Contig4_All	125	K	0.608	0.00022096	Down	ATP synthase subunit alpha, mitochondrial (Precursor) GN=blw	blw	1	3.20523e-29	177.07	VVDALGNAIDGK(1)GPVDTK	2	-0.50907	1.236	1.165	1.144	0.693	0.764	0.697	cytoplasm	GO:0009116 nucleoside metabolic process; GO:0042278 purine nucleoside metabolic process; GO:0009167 purine ribonucleoside monophosphate metabolic process; GO:0009117 nucleotide metabolic process; GO:0044699 single-organism process; GO:0046129 purine ribonucleoside biosynthetic process; GO:0009163 nucleoside biosynthetic process; GO:0009058 biosynthetic process; GO:0009156 ribonucleoside monophosp…	GO:0045261 proton-transporting ATP synthase complex, catalytic core F(1); GO:0016020 membrane; GO:0098796 membrane protein complex; GO:0044425 membrane part; GO:0044464 cell part; GO:0005622 intracellular; GO:0016469 proton-transporting two-sector ATPase complex; GO:0032991 macromolecular complex; GO:0033178 proton-transporting two-sector ATPase complex, catalytic domain; GO:0044424 intracellular…	GO:0042625 ATPase coupled ion transmembrane transporter activity; GO:1901265 nucleoside phosphate binding; GO:0015399 primary active transmembrane transporter activity; GO:0022892 substrate-specific transporter activity; GO:0016817 hydrolase activity, acting on acid anhydrides; GO:0044769 ATPase activity, coupled to transmembrane movement of ions, rotational mechanism; GO:0015077 monovalent inorg…	K02132	ATPeF1A; F-type H+-transporting ATPase subunit alpha	haw00190 Oxidative phosphorylation; haw01100 Metabolic pathways;	IPR000793; IPR004100; IPR000194; IPR027417; IPR033732; IPR023366;	ATP synthase, alpha subunit, C-terminal; ATPase, F1/V1/A1 complex, alpha/beta subunit, N-terminal domain; ATPase, F1/V1/A1 complex, alpha/beta subunit, nucleotide-binding domain; P-loop containing nucleoside triphosphate hydrolase; ATP synthase, F1 complex, alpha subunit nucleotide-binding domain; ATP synthase subunit alpha-like domain;	C	KOG1353	F0F1-type ATP synthase, alpha subunit
CL11182.Contig4_All	29	K	0.676	0.0036249	Down	ATP synthase subunit alpha, mitochondrial (Precursor) GN=blw	blw	1	3.89269e-11	127.03	ILGSAPK(1)ADLEETGR	2	0.34828	1.096	1.202	1.137	0.72	0.867	0.736	cytoplasm	GO:0009116 nucleoside metabolic process; GO:0042278 purine nucleoside metabolic process; GO:0009167 purine ribonucleoside monophosphate metabolic process; GO:0009117 nucleotide metabolic process; GO:0044699 single-organism process; GO:0046129 purine ribonucleoside biosynthetic process; GO:0009163 nucleoside biosynthetic process; GO:0009058 biosynthetic process; GO:0009156 ribonucleoside monophosp…	GO:0045261 proton-transporting ATP synthase complex, catalytic core F(1); GO:0016020 membrane; GO:0098796 membrane protein complex; GO:0044425 membrane part; GO:0044464 cell part; GO:0005622 intracellular; GO:0016469 proton-transporting two-sector ATPase complex; GO:0032991 macromolecular complex; GO:0033178 proton-transporting two-sector ATPase complex, catalytic domain; GO:0044424 intracellular…	GO:0042625 ATPase coupled ion transmembrane transporter activity; GO:1901265 nucleoside phosphate binding; GO:0015399 primary active transmembrane transporter activity; GO:0022892 substrate-specific transporter activity; GO:0016817 hydrolase activity, acting on acid anhydrides; GO:0044769 ATPase activity, coupled to transmembrane movement of ions, rotational mechanism; GO:0015077 monovalent inorg…	K02132	ATPeF1A; F-type H+-transporting ATPase subunit alpha	haw00190 Oxidative phosphorylation; haw01100 Metabolic pathways;	IPR000793; IPR004100; IPR000194; IPR027417; IPR033732; IPR023366;	ATP synthase, alpha subunit, C-terminal; ATPase, F1/V1/A1 complex, alpha/beta subunit, N-terminal domain; ATPase, F1/V1/A1 complex, alpha/beta subunit, nucleotide-binding domain; P-loop containing nucleoside triphosphate hydrolase; ATP synthase, F1 complex, alpha subunit nucleotide-binding domain; ATP synthase subunit alpha-like domain;	C	KOG1353	F0F1-type ATP synthase, alpha subunit
CL11182.Contig4_All	203	K	0.362	0.00166333	Down	ATP synthase subunit alpha, mitochondrial (Precursor) GN=blw	blw	1	9.68399e-16	178.84	FNKGDDEK(1)K	2	-0.52635	1.025	1.598	1.372	0.503	0.461	0.484	cytoplasm	GO:0009116 nucleoside metabolic process; GO:0042278 purine nucleoside metabolic process; GO:0009167 purine ribonucleoside monophosphate metabolic process; GO:0009117 nucleotide metabolic process; GO:0044699 single-organism process; GO:0046129 purine ribonucleoside biosynthetic process; GO:0009163 nucleoside biosynthetic process; GO:0009058 biosynthetic process; GO:0009156 ribonucleoside monophosp…	GO:0045261 proton-transporting ATP synthase complex, catalytic core F(1); GO:0016020 membrane; GO:0098796 membrane protein complex; GO:0044425 membrane part; GO:0044464 cell part; GO:0005622 intracellular; GO:0016469 proton-transporting two-sector ATPase complex; GO:0032991 macromolecular complex; GO:0033178 proton-transporting two-sector ATPase complex, catalytic domain; GO:0044424 intracellular…	GO:0042625 ATPase coupled ion transmembrane transporter activity; GO:1901265 nucleoside phosphate binding; GO:0015399 primary active transmembrane transporter activity; GO:0022892 substrate-specific transporter activity; GO:0016817 hydrolase activity, acting on acid anhydrides; GO:0044769 ATPase activity, coupled to transmembrane movement of ions, rotational mechanism; GO:0015077 monovalent inorg…	K02132	ATPeF1A; F-type H+-transporting ATPase subunit alpha	haw00190 Oxidative phosphorylation; haw01100 Metabolic pathways;	IPR000793; IPR004100; IPR000194; IPR027417; IPR033732; IPR023366;	ATP synthase, alpha subunit, C-terminal; ATPase, F1/V1/A1 complex, alpha/beta subunit, N-terminal domain; ATPase, F1/V1/A1 complex, alpha/beta subunit, nucleotide-binding domain; P-loop containing nucleoside triphosphate hydrolase; ATP synthase, F1 complex, alpha subunit nucleotide-binding domain; ATP synthase subunit alpha-like domain;	C	KOG1353	F0F1-type ATP synthase, alpha subunit
CL11182.Contig4_All	52	K	2.468	0.0132626	Up	ATP synthase subunit alpha, mitochondrial (Precursor) GN=blw	blw	1	1.91099e-17	131.54	VYGLK(1)NIQAEEMVEFSSGLK	3	-1.2309	0.769	0.503	0.72		1.559	1.719	cytoplasm	GO:0009116 nucleoside metabolic process; GO:0042278 purine nucleoside metabolic process; GO:0009167 purine ribonucleoside monophosphate metabolic process; GO:0009117 nucleotide metabolic process; GO:0044699 single-organism process; GO:0046129 purine ribonucleoside biosynthetic process; GO:0009163 nucleoside biosynthetic process; GO:0009058 biosynthetic process; GO:0009156 ribonucleoside monophosp…	GO:0045261 proton-transporting ATP synthase complex, catalytic core F(1); GO:0016020 membrane; GO:0098796 membrane protein complex; GO:0044425 membrane part; GO:0044464 cell part; GO:0005622 intracellular; GO:0016469 proton-transporting two-sector ATPase complex; GO:0032991 macromolecular complex; GO:0033178 proton-transporting two-sector ATPase complex, catalytic domain; GO:0044424 intracellular…	GO:0042625 ATPase coupled ion transmembrane transporter activity; GO:1901265 nucleoside phosphate binding; GO:0015399 primary active transmembrane transporter activity; GO:0022892 substrate-specific transporter activity; GO:0016817 hydrolase activity, acting on acid anhydrides; GO:0044769 ATPase activity, coupled to transmembrane movement of ions, rotational mechanism; GO:0015077 monovalent inorg…	K02132	ATPeF1A; F-type H+-transporting ATPase subunit alpha	haw00190 Oxidative phosphorylation; haw01100 Metabolic pathways;	IPR000793; IPR004100; IPR000194; IPR027417; IPR033732; IPR023366;	ATP synthase, alpha subunit, C-terminal; ATPase, F1/V1/A1 complex, alpha/beta subunit, N-terminal domain; ATPase, F1/V1/A1 complex, alpha/beta subunit, nucleotide-binding domain; P-loop containing nucleoside triphosphate hydrolase; ATP synthase, F1 complex, alpha subunit nucleotide-binding domain; ATP synthase subunit alpha-like domain;	C	KOG1353	F0F1-type ATP synthase, alpha subunit
CL11230.Contig1_All	87	K	0.4	0.025799	Down	Proteasome subunit beta type-5 (Precursor) GN=psmB5	psmB5	1	0.00294264	61.409	ATGGQFIGSQSMK(1)K	2	-0.59588	1.371	2.029	1.156	0.613	0.602		cytoplasm	GO:0051603 proteolysis involved in cellular protein catabolic process; GO:0044265 cellular macromolecule catabolic process; GO:0044257 cellular protein catabolic process; GO:0044267 cellular protein metabolic process; GO:0044238 primary metabolic process; GO:0044237 cellular metabolic process; GO:0071704 organic substance metabolic process; GO:1901575 organic substance catabolic process; GO:00081…	GO:1902494 catalytic complex; GO:0000502 proteasome complex; GO:0044464 cell part; GO:0005622 intracellular; GO:0005839 proteasome core complex; GO:0032991 macromolecular complex; GO:0044424 intracellular part; GO:1905368 peptidase complex; GO:0005623 cell; GO:0043234 protein complex; GO:1905369 endopeptidase complex;	GO:0004175 endopeptidase activity; GO:0004298 threonine-type endopeptidase activity; GO:0008233 peptidase activity; GO:0070003 threonine-type peptidase activity; GO:0003824 catalytic activity; GO:0070011 peptidase activity, acting on L-amino acid peptides; GO:0016787 hydrolase activity;	K02737	PSMB5; 20S proteasome subunit beta 5 [EC:3.4.25.1]	haw03050 Proteasome;	IPR029055;	Nucleophile aminohydrolases, N-terminal;	O	KOG0175	20S proteasome, regulatory subunit beta type PSMB5/PSMB8/PRE2
CL11230.Contig1_All	116	K	0.566	0.0026445	Down	Proteasome subunit beta type-5 (Precursor) GN=psmB5	psmB5	1	0.0204798	86.512	VLAK(1)QCR	2	-0.17822	1.276	1.357	1.473	0.786	0.671	0.869	cytoplasm	GO:0051603 proteolysis involved in cellular protein catabolic process; GO:0044265 cellular macromolecule catabolic process; GO:0044257 cellular protein catabolic process; GO:0044267 cellular protein metabolic process; GO:0044238 primary metabolic process; GO:0044237 cellular metabolic process; GO:0071704 organic substance metabolic process; GO:1901575 organic substance catabolic process; GO:00081…	GO:1902494 catalytic complex; GO:0000502 proteasome complex; GO:0044464 cell part; GO:0005622 intracellular; GO:0005839 proteasome core complex; GO:0032991 macromolecular complex; GO:0044424 intracellular part; GO:1905368 peptidase complex; GO:0005623 cell; GO:0043234 protein complex; GO:1905369 endopeptidase complex;	GO:0004175 endopeptidase activity; GO:0004298 threonine-type endopeptidase activity; GO:0008233 peptidase activity; GO:0070003 threonine-type peptidase activity; GO:0003824 catalytic activity; GO:0070011 peptidase activity, acting on L-amino acid peptides; GO:0016787 hydrolase activity;	K02737	PSMB5; 20S proteasome subunit beta 5 [EC:3.4.25.1]	haw03050 Proteasome;	IPR029055;	Nucleophile aminohydrolases, N-terminal;	O	KOG0175	20S proteasome, regulatory subunit beta type PSMB5/PSMB8/PRE2
CL1147.Contig7_All	112	K	0.222	0.000160877	Down	Actin, muscle (Precursor)	---	1	7.23612e-23	141.18	VAPEEHPVLLTEAPLNPK(1)ANR	3	0.55969	1.915	1.751	1.718	0.483	0.34	0.374	cytoskeleton				K05692	ACTB_G1; actin beta/gamma 1	haw04391 Hippo signaling pathway - fly; haw04745 Phototransduction - fly; haw04145 Phagosome;			Z	KOG0676	Actin and related proteins
CL1147.Contig7_All	327	K	0.304	0.000120725	Down	Actin, muscle (Precursor)	---	1	0.00102654	98.048	IK(1)IIAPPERK	3	0.96468	1.749	1.594	1.628	0.58	0.479	0.451	cytoskeleton				K05692	ACTB_G1; actin beta/gamma 1	haw04391 Hippo signaling pathway - fly; haw04745 Phototransduction - fly; haw04145 Phagosome;			Z	KOG0676	Actin and related proteins
CL1147.Contig7_All	212	K	0.212	0.0002364	Down	Actin, muscle (Precursor)	---	1	2.28846e-06	145.91	EIVRDIK(1)EK	2	0.051983	2.013	2.013	1.412	0.366	0.409	0.378	cytoskeleton				K05692	ACTB_G1; actin beta/gamma 1	haw04391 Hippo signaling pathway - fly; haw04745 Phototransduction - fly; haw04145 Phagosome;			Z	KOG0676	Actin and related proteins
CL1147.Contig7_All	60	K	0.202	0.00091982	Down	Actin, muscle (Precursor)	---	1	2.80487e-19	175.22	DSYVGDEAQSK(1)R	2	0.64432	1.313	2.203	1.951	0.309	0.372	0.421	cytoskeleton				K05692	ACTB_G1; actin beta/gamma 1	haw04391 Hippo signaling pathway - fly; haw04745 Phototransduction - fly; haw04145 Phagosome;			Z	KOG0676	Actin and related proteins
CL1147.Contig7_All	190	K	0.281	0.0046449	Down	Actin, muscle (Precursor)	---	1	8.86515e-21	174.89	DLTDYLMK(1)ILTER	3	0.24931	2.062	1.397	1.627	0.444	0.332	0.654	cytoskeleton				K05692	ACTB_G1; actin beta/gamma 1	haw04391 Hippo signaling pathway - fly; haw04745 Phototransduction - fly; haw04145 Phagosome;			Z	KOG0676	Actin and related proteins
CL1147.Contig7_All	49	K	0.232	0.00075773	Down	Actin, muscle (Precursor)	---	1	2.00956e-38	177.09	HQGVMVGMGQK(1)DSYVGDEAQSK	3	0.58865	2.024	1.614	1.696	0.366	0.334	0.535	cytoskeleton				K05692	ACTB_G1; actin beta/gamma 1	haw04391 Hippo signaling pathway - fly; haw04745 Phototransduction - fly; haw04145 Phagosome;			Z	KOG0676	Actin and related proteins
CL11690.Contig2_All	154	K	0.521	0.034718	Down	Dihydropteridine reductase GN=qdpr	qdpr	1	3.65961e-05	97.69	AAVHQLTK(1)SLGAK	2	-0.60896	1.228	1.691	1.907	0.809	1.089	0.615	cytoplasm			GO:0003824 catalytic activity; GO:0016491 oxidoreductase activity;	K00357	QDPR; dihydropteridine reductase [EC:1.5.1.34]	haw00790 Folate biosynthesis; haw01100 Metabolic pathways;	IPR016040;	NAD(P)-binding domain;	E	KOG4022	Dihydropteridine reductase DHPR/QDPR
CL11690.Contig2_All	94	K	0.471	0.032565	Down	Dihydropteridine reductase GN=qdpr	qdpr	1	0.040453	75.819	DLSK(1)QADLMWR	2	0.33009	1.922	1.507			0.861	0.755	cytoplasm			GO:0003824 catalytic activity; GO:0016491 oxidoreductase activity;	K00357	QDPR; dihydropteridine reductase [EC:1.5.1.34]	haw00790 Folate biosynthesis; haw01100 Metabolic pathways;	IPR016040;	NAD(P)-binding domain;	E	KOG4022	Dihydropteridine reductase DHPR/QDPR
CL11813.Contig2_All	208	K	0.729	0.0099415	Down	Electron transfer flavoprotein subunit beta GN=etfb	etfb	1	4.49556e-09	134.4	VTAK(1)DLGVDIAPR	2	-0.34976	1.122	1.202	1.077	0.922	0.81	0.747	cytoplasm			GO:0009055 electron carrier activity;	K03521			IPR014729; IPR033948; IPR014730;	Rossmann-like alpha/beta/alpha sandwich fold; Electron transfer flavoprotein, beta subunit, N-terminal; Electron transfer flavoprotein, alpha/beta-subunit, N-terminal;	C	KOG3180	Electron transfer flavoprotein, beta subunit
CL11813.Contig2_All	151	K	0.323	0.0053179	Down	Electron transfer flavoprotein subunit beta GN=etfb	etfb	1	1.11656e-07	128.54	IEK(1)TDAGLTVTR	2	-0.73784	1.17	1.208	1.412	0.483		0.334	cytoplasm			GO:0009055 electron carrier activity;	K03521			IPR014729; IPR033948; IPR014730;	Rossmann-like alpha/beta/alpha sandwich fold; Electron transfer flavoprotein, beta subunit, N-terminal; Electron transfer flavoprotein, alpha/beta-subunit, N-terminal;	C	KOG3180	Electron transfer flavoprotein, beta subunit
CL1184.Contig13_All	406	K	0.216	3.7455e-05	Down	Translation elongation factor 2	---	1	0.000443031	95.094	VFSGK(1)VVTGQK	2	0.30988	1.186	1.194	1.384	0.261	0.251	0.302	cytoplasm			GO:1901265 nucleoside phosphate binding; GO:0001882 nucleoside binding; GO:0043167 ion binding; GO:0016817 hydrolase activity, acting on acid anhydrides; GO:0016787 hydrolase activity; GO:0000166 nucleotide binding; GO:0017111 nucleoside-triphosphatase activity; GO:0097159 organic cyclic compound binding; GO:1901363 heterocyclic compound binding; GO:0032549 ribonucleoside binding; GO:0097367 carb…	K03234			IPR027417; IPR000795; IPR005517; IPR005225; IPR000640; IPR004161; IPR020568; IPR014721; IPR009022; IPR009000;	P-loop containing nucleoside triphosphate hydrolase; Transcription factor, GTP-binding domain; Translation elongation factor EFG/EF2, domain IV; Small GTP-binding protein domain; Translation elongation factor EFG, V domain; Translation elongation factor EFTu-like, domain 2; Ribosomal protein S5 domain 2-type fold; Ribosomal protein S5 domain 2-type fold, subgroup; Elongation factor G, III-V domai…	J	KOG0469	Elongation factor 2
CL11860.Contig2_All	201	K	0.737	0.00029757	Down	Conserved oligomeric Golgi complex subunit 3	---	1	3.65892e-19	138.75	IVLAGAGGVDHQK(1)LVDLANK	3	0.55901	1.137	1.14	1.078	0.794	0.843	0.834	cytoskeleton	GO:0006508 proteolysis; GO:0008152 metabolic process; GO:0043170 macromolecule metabolic process; GO:0019538 protein metabolic process; GO:0044238 primary metabolic process; GO:0071704 organic substance metabolic process;		GO:0004175 endopeptidase activity; GO:0004222 metalloendopeptidase activity; GO:0008233 peptidase activity; GO:0003824 catalytic activity; GO:0005488 binding; GO:0043167 ion binding; GO:0070011 peptidase activity, acting on L-amino acid peptides; GO:0043169 cation binding; GO:0046872 metal ion binding; GO:0008237 metallopeptidase activity; GO:0016787 hydrolase activity;	K17732			IPR007863; IPR011765; IPR011249; IPR011237;	Peptidase M16, C-terminal; Peptidase M16, N-terminal; Metalloenzyme, LuxS/M16 peptidase-like; Peptidase M16 domain;	O	KOG0960	Mitochondrial processing peptidase, beta subunit, and related enzymes (insulinase superfamily)
CL120.Contig5_All	42	K	0.206	0.000100532	Down	Probable 3-hydroxyacyl-CoA dehydrogenase B0272.3 GN=B0272.3	B0272.3	1	7.80427e-08	136.96	AQK(1)SIQTNLTR	2	0.18373	2.051	1.609	1.484	0.339	0.349	0.373	cytoplasm	GO:0055114 oxidation-reduction process; GO:0044281 small molecule metabolic process; GO:0044763 single-organism cellular process; GO:0044699 single-organism process; GO:0044255 cellular lipid metabolic process; GO:0006631 fatty acid metabolic process; GO:0044238 primary metabolic process; GO:0044237 cellular metabolic process; GO:0071704 organic substance metabolic process; GO:0008152 metabolic p…		GO:1901265 nucleoside phosphate binding; GO:0043167 ion binding; GO:0070403 NAD+ binding; GO:0000166 nucleotide binding; GO:0048037 cofactor binding; GO:0016491 oxidoreductase activity; GO:1901363 heterocyclic compound binding; GO:0097159 organic cyclic compound binding; GO:0016614 oxidoreductase activity, acting on CH-OH group of donors; GO:0016616 oxidoreductase activity, acting on the CH-OH gr…				IPR013328; IPR008927; IPR016040; IPR006176; IPR006108;	6-phosphogluconate dehydrogenase, domain 2; 6-phosphogluconate dehydrogenase C-terminal domain-like; NAD(P)-binding domain; 3-hydroxyacyl-CoA dehydrogenase, NAD binding; 3-hydroxyacyl-CoA dehydrogenase, C-terminal;	I	KOG2304	3-hydroxyacyl-CoA dehydrogenase
CL12012.Contig6_All	170	K	0.409	0.0073235	Down	4-aminobutyrate aminotransferase GN=gabT	gabT	1	0.00222573	68.972	APGAPK(1)LAIMSFK	2	0.40707	1.65	1.604	1.654	0.765	0.654	0.587	cytoplasm	GO:0044281 small molecule metabolic process; GO:0044763 single-organism cellular process; GO:0006807 nitrogen compound metabolic process; GO:0044699 single-organism process; GO:0044238 primary metabolic process; GO:0044237 cellular metabolic process; GO:0071704 organic substance metabolic process; GO:0008152 metabolic process; GO:0006520 cellular amino acid metabolic process; GO:0009448 gamma-ami…		GO:0097159 organic cyclic compound binding; GO:1901363 heterocyclic compound binding; GO:0016769 transferase activity, transferring nitrogenous groups; GO:0003824 catalytic activity; GO:0005488 binding; GO:0043167 ion binding; GO:0043168 anion binding; GO:0008483 transaminase activity; GO:0048037 cofactor binding; GO:0016740 transferase activity; GO:0030170 pyridoxal phosphate binding; GO:0003867…	K13524	ABAT; 4-aminobutyrate aminotransferase / (S)-3-amino-2-methylpropionate transaminase [EC:2.6.1.19 2.6.1.22]	haw00640 Propanoate metabolism; haw00410 beta-Alanine metabolism; haw00280 Valine, leucine and isoleucine degradation; haw00650 Butanoate metabolism; haw00250 Alanine, aspartate and glutamate metabolism; haw01100 Metabolic pathways;	IPR015424; IPR015421; IPR015422;	Pyridoxal phosphate-dependent transferase; Pyridoxal phosphate-dependent transferase, major region, subdomain 1; Pyridoxal phosphate-dependent transferase, major region, subdomain 2;	E	KOG1405	4-aminobutyrate aminotransferase
CL12012.Contig6_All	164	K	0.477	0.0138778	Down	4-aminobutyrate aminotransferase GN=gabT	gabT	1	0.000216863	93.623	SVMDNK(1)APGAPK	2	1.2573	1.352	2.016	1.196	0.79	0.756	0.632	cytoplasm	GO:0044281 small molecule metabolic process; GO:0044763 single-organism cellular process; GO:0006807 nitrogen compound metabolic process; GO:0044699 single-organism process; GO:0044238 primary metabolic process; GO:0044237 cellular metabolic process; GO:0071704 organic substance metabolic process; GO:0008152 metabolic process; GO:0006520 cellular amino acid metabolic process; GO:0009448 gamma-ami…		GO:0097159 organic cyclic compound binding; GO:1901363 heterocyclic compound binding; GO:0016769 transferase activity, transferring nitrogenous groups; GO:0003824 catalytic activity; GO:0005488 binding; GO:0043167 ion binding; GO:0043168 anion binding; GO:0008483 transaminase activity; GO:0048037 cofactor binding; GO:0016740 transferase activity; GO:0030170 pyridoxal phosphate binding; GO:0003867…	K13524	ABAT; 4-aminobutyrate aminotransferase / (S)-3-amino-2-methylpropionate transaminase [EC:2.6.1.19 2.6.1.22]	haw00640 Propanoate metabolism; haw00410 beta-Alanine metabolism; haw00280 Valine, leucine and isoleucine degradation; haw00650 Butanoate metabolism; haw00250 Alanine, aspartate and glutamate metabolism; haw01100 Metabolic pathways;	IPR015424; IPR015421; IPR015422;	Pyridoxal phosphate-dependent transferase; Pyridoxal phosphate-dependent transferase, major region, subdomain 1; Pyridoxal phosphate-dependent transferase, major region, subdomain 2;	E	KOG1405	4-aminobutyrate aminotransferase
CL12012.Contig6_All	9	K	0.363	0.000135199	Down	4-aminobutyrate aminotransferase GN=gabT	gabT	1	1.5441e-05	91.076	EPDGPCVK(1)TEIPGPK	2	-0.7822	1.699	1.84	1.615	0.682	0.558	0.633	cytoplasm	GO:0044281 small molecule metabolic process; GO:0044763 single-organism cellular process; GO:0006807 nitrogen compound metabolic process; GO:0044699 single-organism process; GO:0044238 primary metabolic process; GO:0044237 cellular metabolic process; GO:0071704 organic substance metabolic process; GO:0008152 metabolic process; GO:0006520 cellular amino acid metabolic process; GO:0009448 gamma-ami…		GO:0097159 organic cyclic compound binding; GO:1901363 heterocyclic compound binding; GO:0016769 transferase activity, transferring nitrogenous groups; GO:0003824 catalytic activity; GO:0005488 binding; GO:0043167 ion binding; GO:0043168 anion binding; GO:0008483 transaminase activity; GO:0048037 cofactor binding; GO:0016740 transferase activity; GO:0030170 pyridoxal phosphate binding; GO:0003867…	K13524	ABAT; 4-aminobutyrate aminotransferase / (S)-3-amino-2-methylpropionate transaminase [EC:2.6.1.19 2.6.1.22]	haw00640 Propanoate metabolism; haw00410 beta-Alanine metabolism; haw00280 Valine, leucine and isoleucine degradation; haw00650 Butanoate metabolism; haw00250 Alanine, aspartate and glutamate metabolism; haw01100 Metabolic pathways;	IPR015424; IPR015421; IPR015422;	Pyridoxal phosphate-dependent transferase; Pyridoxal phosphate-dependent transferase, major region, subdomain 1; Pyridoxal phosphate-dependent transferase, major region, subdomain 2;	E	KOG1405	4-aminobutyrate aminotransferase
CL12012.Contig6_All	247	K	0.312	0.022085	Down	4-aminobutyrate aminotransferase GN=gabT	gabT	1	4.32578e-06	94.09	SLAHVCELFEK(1)WEK	3	3.6705	1.951	1.725	1.544	0.728		0.357	cytoplasm	GO:0044281 small molecule metabolic process; GO:0044763 single-organism cellular process; GO:0006807 nitrogen compound metabolic process; GO:0044699 single-organism process; GO:0044238 primary metabolic process; GO:0044237 cellular metabolic process; GO:0071704 organic substance metabolic process; GO:0008152 metabolic process; GO:0006520 cellular amino acid metabolic process; GO:0009448 gamma-ami…		GO:0097159 organic cyclic compound binding; GO:1901363 heterocyclic compound binding; GO:0016769 transferase activity, transferring nitrogenous groups; GO:0003824 catalytic activity; GO:0005488 binding; GO:0043167 ion binding; GO:0043168 anion binding; GO:0008483 transaminase activity; GO:0048037 cofactor binding; GO:0016740 transferase activity; GO:0030170 pyridoxal phosphate binding; GO:0003867…	K13524	ABAT; 4-aminobutyrate aminotransferase / (S)-3-amino-2-methylpropionate transaminase [EC:2.6.1.19 2.6.1.22]	haw00640 Propanoate metabolism; haw00410 beta-Alanine metabolism; haw00280 Valine, leucine and isoleucine degradation; haw00650 Butanoate metabolism; haw00250 Alanine, aspartate and glutamate metabolism; haw01100 Metabolic pathways;	IPR015424; IPR015421; IPR015422;	Pyridoxal phosphate-dependent transferase; Pyridoxal phosphate-dependent transferase, major region, subdomain 1; Pyridoxal phosphate-dependent transferase, major region, subdomain 2;	E	KOG1405	4-aminobutyrate aminotransferase
CL12013.Contig2_All	6	K	0.334	0.00029559	Down	Fatty acid-binding protein	---	1	0.0138408	58.917	MEFVGK(1)K	2	-0.10588	2.071	2.115	1.805	0.757	0.577	0.668	cytoplasm	GO:0006810 transport; GO:0051179 localization; GO:0051234 establishment of localization;		GO:0008289 lipid binding; GO:0005488 binding; GO:0005215 transporter activity;				IPR000463; IPR012674; IPR000566; IPR011038;	Cytosolic fatty-acid binding; Calycin; Lipocalin/cytosolic fatty-acid binding domain; Calycin-like;	I	KOG4015	Fatty acid-binding protein FABP
CL12013.Contig2_All	63	K	0.314	0.0041391	Down	Fatty acid-binding protein	---	0.941942	3.14403e-05	76.586	TTEVK(0.942)FK(0.058)PGEEFDEERADGAK	4	0.51305		2.285	1.824	0.687	0.533	0.716	cytoplasm	GO:0006810 transport; GO:0051179 localization; GO:0051234 establishment of localization;		GO:0008289 lipid binding; GO:0005488 binding; GO:0005215 transporter activity;				IPR000463; IPR012674; IPR000566; IPR011038;	Cytosolic fatty-acid binding; Calycin; Lipocalin/cytosolic fatty-acid binding domain; Calycin-like;	I	KOG4015	Fatty acid-binding protein FABP
CL12013.Contig2_All	9	K	0.224	0.000163223	Down	Fatty acid-binding protein	---	1	5.91699e-07	105.99	YK(1)MVSSENFDEFMK	2	-1.267	2.326	2.667	2.168	0.63	0.461	0.515	cytoplasm	GO:0006810 transport; GO:0051179 localization; GO:0051234 establishment of localization;		GO:0008289 lipid binding; GO:0005488 binding; GO:0005215 transporter activity;				IPR000463; IPR012674; IPR000566; IPR011038;	Cytosolic fatty-acid binding; Calycin; Lipocalin/cytosolic fatty-acid binding domain; Calycin-like;	I	KOG4015	Fatty acid-binding protein FABP
CL12013.Contig2_All	121	K	0.246	0.007023	Down	Fatty acid-binding protein	---	1	2.5041e-10	140.63	AVMTAK(1)DVTCTR	2	0.099783	1.547	2.824	2.496	0.398	0.484	0.804	cytoplasm	GO:0006810 transport; GO:0051179 localization; GO:0051234 establishment of localization;		GO:0008289 lipid binding; GO:0005488 binding; GO:0005215 transporter activity;				IPR000463; IPR012674; IPR000566; IPR011038;	Cytosolic fatty-acid binding; Calycin; Lipocalin/cytosolic fatty-acid binding domain; Calycin-like;	I	KOG4015	Fatty acid-binding protein FABP
CL12013.Contig2_All	79	K	0.294	0.0059168	Down	Fatty acid-binding protein	---	1	3.09176e-05	78.078	FKPGEEFDEERADGAK(1)VK	3	-0.037281	2.574	2.061	1.727	0.474	0.897	0.499	cytoplasm	GO:0006810 transport; GO:0051179 localization; GO:0051234 establishment of localization;		GO:0008289 lipid binding; GO:0005488 binding; GO:0005215 transporter activity;				IPR000463; IPR012674; IPR000566; IPR011038;	Cytosolic fatty-acid binding; Calycin; Lipocalin/cytosolic fatty-acid binding domain; Calycin-like;	I	KOG4015	Fatty acid-binding protein FABP
CL12013.Contig2_All	92	K	0.219	0.000163778	Down	Fatty acid-binding protein	---	1	9.97387e-13	139.3	SVCTFEGNTLK(1)QVQK	2	-0.65299	2.902	2.15	2.191	0.564	0.546	0.473	cytoplasm	GO:0006810 transport; GO:0051179 localization; GO:0051234 establishment of localization;		GO:0008289 lipid binding; GO:0005488 binding; GO:0005215 transporter activity;				IPR000463; IPR012674; IPR000566; IPR011038;	Cytosolic fatty-acid binding; Calycin; Lipocalin/cytosolic fatty-acid binding domain; Calycin-like;	I	KOG4015	Fatty acid-binding protein FABP
CL12013.Contig2_All	44	K	0.42	7.9418e-05	Down	Fatty acid-binding protein	---	1	2.79383e-05	88.19	K(1)DGDTYTLVTSSTFK	2	-0.25371	1.686	1.848	1.758	0.697	0.809	0.719	cytoplasm	GO:0006810 transport; GO:0051179 localization; GO:0051234 establishment of localization;		GO:0008289 lipid binding; GO:0005488 binding; GO:0005215 transporter activity;				IPR000463; IPR012674; IPR000566; IPR011038;	Cytosolic fatty-acid binding; Calycin; Lipocalin/cytosolic fatty-acid binding domain; Calycin-like;	I	KOG4015	Fatty acid-binding protein FABP
CL12013.Contig2_All	31	K	0.34	0.00041686	Down	Fatty acid-binding protein	---	1	6.13592e-05	92.039	K(1)AANAVTPTVELR	2	-0.66706		1.921	1.969		0.674	0.65	cytoplasm	GO:0006810 transport; GO:0051179 localization; GO:0051234 establishment of localization;		GO:0008289 lipid binding; GO:0005488 binding; GO:0005215 transporter activity;				IPR000463; IPR012674; IPR000566; IPR011038;	Cytosolic fatty-acid binding; Calycin; Lipocalin/cytosolic fatty-acid binding domain; Calycin-like;	I	KOG4015	Fatty acid-binding protein FABP
CL12013.Contig2_All	65	K	0.419	0.00081748	Down	Fatty acid-binding protein	---	1	0.000622014	90.614	FK(1)PGEEFDEERADGAK	3	-2.4524	1.692	1.764	1.851	0.863	0.735	0.625	cytoplasm	GO:0006810 transport; GO:0051179 localization; GO:0051234 establishment of localization;		GO:0008289 lipid binding; GO:0005488 binding; GO:0005215 transporter activity;				IPR000463; IPR012674; IPR000566; IPR011038;	Cytosolic fatty-acid binding; Calycin; Lipocalin/cytosolic fatty-acid binding domain; Calycin-like;	I	KOG4015	Fatty acid-binding protein FABP
CL12013.Contig2_All	96	K	0.254	0.00126312	Down	Fatty acid-binding protein	---	1	8.2544e-14	144.88	QVQK(1)SADGVEVSYIR	2	0.61534	2.457	2.251	2.101	0.582	0.414	0.734	cytoplasm	GO:0006810 transport; GO:0051179 localization; GO:0051234 establishment of localization;		GO:0008289 lipid binding; GO:0005488 binding; GO:0005215 transporter activity;				IPR000463; IPR012674; IPR000566; IPR011038;	Cytosolic fatty-acid binding; Calycin; Lipocalin/cytosolic fatty-acid binding domain; Calycin-like;	I	KOG4015	Fatty acid-binding protein FABP
CL12118.Contig4_All	170	K	0.293	0.0058959	Down	PREDICTED: mitochondrial genome maintenance exonuclease 1-like isoform X1 [Bombyx mori]	---	1	0.00622886	43.752	FHSTLK(1)NYFTQPQTQLR	3	-1.1775	2.171	2.039	1.503	0.619	0.358	0.697	nucleus	GO:0033554 cellular response to stress; GO:0051716 cellular response to stimulus; GO:0016043 cellular component organization; GO:0006725 cellular aromatic compound metabolic process; GO:0006950 response to stress; GO:0006259 DNA metabolic process; GO:0006807 nitrogen compound metabolic process; GO:0032042 mitochondrial DNA metabolic process; GO:1901360 organic cyclic compound metabolic process; G…		GO:0008297 single-stranded DNA exodeoxyribonuclease activity; GO:0004536 deoxyribonuclease activity; GO:0016895 exodeoxyribonuclease activity, producing 5'-phosphomonoesters; GO:0003824 catalytic activity; GO:0004529 exodeoxyribonuclease activity; GO:0016788 hydrolase activity, acting on ester bonds; GO:0004518 nuclease activity; GO:0004527 exonuclease activity; GO:0016787 hydrolase activity; GO:…	K19465
CL12188.Contig2_All	25	K	0.532	0.0058161	Down	PREDICTED: acetyl-CoA hydrolase-like [Bombyx mori]	---	1	0.00190596	81.625	YVAPEYK(1)DIFR	2	0.1594		1.558	1.258	0.783	0.758	0.708	cytoplasm	GO:0006790 sulfur compound metabolic process; GO:0008152 metabolic process; GO:0006793 phosphorus metabolic process; GO:0035383 thioester metabolic process; GO:0006732 coenzyme metabolic process; GO:0006084 acetyl-CoA metabolic process; GO:0044237 cellular metabolic process; GO:0009987 cellular process; GO:0006637 acyl-CoA metabolic process; GO:0051186 cofactor metabolic process; GO:0071704 organ…		GO:0003824 catalytic activity;				IPR026888;	Acetyl-CoA hydrolase/transferase C-terminal domain;	C	KOG2828	Acetyl-CoA hydrolase
CL12188.Contig2_All	142	K	0.485	0.0075833	Down	PREDICTED: acetyl-CoA hydrolase-like [Bombyx mori]	---	1	4.6427e-89	216.52	TFGDAIIHMSHIDTAVEDNTPLPEHGGK(1)PASPEETK	4	0.22506	1.303	1.704	1.211	0.82	0.642	0.583	cytoplasm	GO:0006790 sulfur compound metabolic process; GO:0008152 metabolic process; GO:0006793 phosphorus metabolic process; GO:0035383 thioester metabolic process; GO:0006732 coenzyme metabolic process; GO:0006084 acetyl-CoA metabolic process; GO:0044237 cellular metabolic process; GO:0009987 cellular process; GO:0006637 acyl-CoA metabolic process; GO:0051186 cofactor metabolic process; GO:0071704 organ…		GO:0003824 catalytic activity;				IPR026888;	Acetyl-CoA hydrolase/transferase C-terminal domain;	C	KOG2828	Acetyl-CoA hydrolase
CL12188.Contig2_All	322	K	0.557	0.044403	Down	PREDICTED: acetyl-CoA hydrolase-like [Bombyx mori]	---	0.998768	3.01133e-05	119.39	K(0.001)GESK(0.999)IVPTLK	2	-0.9287	1.076	1.521	1.265	0.602	0.831		cytoplasm	GO:0006790 sulfur compound metabolic process; GO:0008152 metabolic process; GO:0006793 phosphorus metabolic process; GO:0035383 thioester metabolic process; GO:0006732 coenzyme metabolic process; GO:0006084 acetyl-CoA metabolic process; GO:0044237 cellular metabolic process; GO:0009987 cellular process; GO:0006637 acyl-CoA metabolic process; GO:0051186 cofactor metabolic process; GO:0071704 organ…		GO:0003824 catalytic activity;				IPR026888;	Acetyl-CoA hydrolase/transferase C-terminal domain;	C	KOG2828	Acetyl-CoA hydrolase
CL12188.Contig2_All	15	K	0.557	0.00174189	Down	PREDICTED: acetyl-CoA hydrolase-like [Bombyx mori]	---	1	1.0867e-12	156.01	VVHMHTEK(1)EAK	3	0.64929	1.394	1.215	1.372	0.827	0.732	0.658	cytoplasm	GO:0006790 sulfur compound metabolic process; GO:0008152 metabolic process; GO:0006793 phosphorus metabolic process; GO:0035383 thioester metabolic process; GO:0006732 coenzyme metabolic process; GO:0006084 acetyl-CoA metabolic process; GO:0044237 cellular metabolic process; GO:0009987 cellular process; GO:0006637 acyl-CoA metabolic process; GO:0051186 cofactor metabolic process; GO:0071704 organ…		GO:0003824 catalytic activity;				IPR026888;	Acetyl-CoA hydrolase/transferase C-terminal domain;	C	KOG2828	Acetyl-CoA hydrolase
CL12188.Contig2_All	317	K	0.414	0.024505	Down	PREDICTED: acetyl-CoA hydrolase-like [Bombyx mori]	---	0.999995	0.000400093	67.645	GKPIIALVSVTK(1)K	2	-0.44428	1.179	1.833	1.188	0.644		0.516	cytoplasm	GO:0006790 sulfur compound metabolic process; GO:0008152 metabolic process; GO:0006793 phosphorus metabolic process; GO:0035383 thioester metabolic process; GO:0006732 coenzyme metabolic process; GO:0006084 acetyl-CoA metabolic process; GO:0044237 cellular metabolic process; GO:0009987 cellular process; GO:0006637 acyl-CoA metabolic process; GO:0051186 cofactor metabolic process; GO:0071704 organ…		GO:0003824 catalytic activity;				IPR026888;	Acetyl-CoA hydrolase/transferase C-terminal domain;	C	KOG2828	Acetyl-CoA hydrolase
CL12188.Contig2_All	378	K	0.714	0.0188835	Down	PREDICTED: acetyl-CoA hydrolase-like [Bombyx mori]	---	1	1.03446e-06	129.89	EALEK(1)AAFER	2	0.54944	1.249	1.257	1.068	0.917	0.9	0.734	cytoplasm	GO:0006790 sulfur compound metabolic process; GO:0008152 metabolic process; GO:0006793 phosphorus metabolic process; GO:0035383 thioester metabolic process; GO:0006732 coenzyme metabolic process; GO:0006084 acetyl-CoA metabolic process; GO:0044237 cellular metabolic process; GO:0009987 cellular process; GO:0006637 acyl-CoA metabolic process; GO:0051186 cofactor metabolic process; GO:0071704 organ…		GO:0003824 catalytic activity;				IPR026888;	Acetyl-CoA hydrolase/transferase C-terminal domain;	C	KOG2828	Acetyl-CoA hydrolase
CL12202.Contig2_All	31	K	0.216	4.3075e-06	Down	Translocon-associated protein subunit beta (Precursor)	---	1	0.00753428	70.439	LLVSK(1)QVLNK	2	0.90888	1.546	1.747	1.664	0.344	0.34	0.385	extracellular		GO:0016020 membrane; GO:0043229 intracellular organelle; GO:0005783 endoplasmic reticulum; GO:0005737 cytoplasm; GO:0031224 intrinsic component of membrane; GO:0012505 endomembrane system; GO:0044424 intracellular part; GO:0005623 cell; GO:0016021 integral component of membrane; GO:0043231 intracellular membrane-bounded organelle; GO:0043226 organelle; GO:0005622 intracellular; GO:0044464 cell pa…		K13250	SSR2; translocon-associated protein subunit beta	haw04141 Protein processing in endoplasmic reticulum;			U	KOG3317	Translocon-associated complex TRAP, beta subunit
CL12212.Contig2_All	116	K	0.74	0.044044	Down	desaturase [Agrotis segetum]	---	1	3.85111e-08	134.75	NLNCSVEEGLK(1)R	2	1.7556	1.022	1.139	0.901	0.74		0.77	cytoplasm			GO:0003824 catalytic activity;	K01640	E4.1.3.4; hydroxymethylglutaryl-CoA lyase [EC:4.1.3.4]	haw00072 Synthesis and degradation of ketone bodies; haw04146 Peroxisome; haw00280 Valine, leucine and isoleucine degradation; haw00650 Butanoate metabolism; haw01100 Metabolic pathways;	IPR013785; IPR000891;	Aldolase-type TIM barrel; Pyruvate carboxyltransferase;	CE	KOG2368	Hydroxymethylglutaryl-CoA lyase
CL12275.Contig1_All	90	K	0.236	0.000163163	Down	IMP cyclohydrolase GN=purH	purH	1	0.000116728	103.91	VTPSDQEDMK(1)R	2	0.3467	2.129	2.404	2.088	0.536	0.505		cytoplasm	GO:0009165 nucleotide biosynthetic process; GO:0006725 cellular aromatic compound metabolic process; GO:0009117 nucleotide metabolic process; GO:0044699 single-organism process; GO:0009058 biosynthetic process; GO:1901566 organonitrogen compound biosynthetic process; GO:0044237 cellular metabolic process; GO:0006796 phosphate-containing compound metabolic process; GO:0071704 organic substance met…		GO:0016814 hydrolase activity, acting on carbon-nitrogen (but not peptide) bonds, in cyclic amidines; GO:0004643 phosphoribosylaminoimidazolecarboxamide formyltransferase activity; GO:0003824 catalytic activity; GO:0016741 transferase activity, transferring one-carbon groups; GO:0016787 hydrolase activity; GO:0019238 cyclohydrolase activity; GO:0016742 hydroxymethyl-, formyl- and related transfer…	K00602	purH; phosphoribosylaminoimidazolecarboxamide formyltransferase / IMP cyclohydrolase [EC:2.1.2.3 3.5.4.10]	haw00670 One carbon pool by folate; haw00230 Purine metabolism; haw01100 Metabolic pathways;	IPR016193; IPR024050; IPR024051; IPR011607;	Cytidine deaminase-like; AICAR transformylase, insert domain; AICAR transformylase domain; Methylglyoxal synthase-like domain;	F	KOG2555	AICAR transformylase/IMP cyclohydrolase/methylglyoxal synthase
CL1230.Contig1_All	69	K	0.425	0.026135	Down	Annexin B9 GN=AnxB9	AnxB9	1	0.0408619	48.527	TNYGK(1)DLISELK	2	-2.5094	1.166	1.707	1.289		0.706	0.472	cytoplasm			GO:0005544 calcium-dependent phospholipid binding; GO:0005488 binding; GO:0005543 phospholipid binding; GO:0043167 ion binding; GO:0008289 lipid binding; GO:0043169 cation binding; GO:0046872 metal ion binding; GO:0043168 anion binding; GO:0005509 calcium ion binding;	K17095					U	KOG0819	Annexin
CL12457.Contig3_All	109	K	0.365	0.045316	Down	Alcohol dehydrogenase class-3	---	1	0.00744362	91.318	TNLCQK(1)VR	2	1.2452	1.869	1.358	0.866	0.473		0.522	cytoplasm	GO:0006069 ethanol oxidation; GO:0008152 metabolic process; GO:1901615 organic hydroxy compound metabolic process; GO:0044710 single-organism metabolic process; GO:0006066 alcohol metabolic process; GO:0055114 oxidation-reduction process; GO:0044281 small molecule metabolic process; GO:0006067 ethanol metabolic process; GO:0044699 single-organism process; GO:0034308 primary alcohol metabolic proc…		GO:0016614 oxidoreductase activity, acting on CH-OH group of donors; GO:0016616 oxidoreductase activity, acting on the CH-OH group of donors, NAD or NADP as acceptor; GO:0046914 transition metal ion binding; GO:0003824 catalytic activity; GO:0005488 binding; GO:0043167 ion binding; GO:0046872 metal ion binding; GO:0043169 cation binding; GO:0008270 zinc ion binding; GO:0051903 S-(hydroxymethyl)gl…	K00121	frmA; S-(hydroxymethyl)glutathione dehydrogenase / alcohol dehydrogenase [EC:1.1.1.284 1.1.1.1]	haw00350 Tyrosine metabolism; haw00830 Retinol metabolism; haw00982 Drug metabolism - cytochrome P450; haw01100 Metabolic pathways; haw01200 Carbon metabolism; haw00071 Fatty acid degradation; haw00010 Glycolysis / Gluconeogenesis; haw00980 Metabolism of xenobiotics by cytochrome P450;	IPR011032; IPR016040; IPR013154; IPR013149;	GroES-like; NAD(P)-binding domain; Alcohol dehydrogenase, N-terminal; Alcohol dehydrogenase, C-terminal;	Q	KOG0022	Alcohol dehydrogenase, class III
CL12537.Contig2_All	116	K	0.595	0.0147375	Down	Methylglutaconyl-CoA hydratase, mitochondrial (Precursor) GN=auh	auh	1	2.133e-09	116.78	VVSETAK(1)LGLVETGR	2	0.050404	1.107	1.226	1.347	0.881	0.59	0.718	cytoplasm	GO:0008152 metabolic process;		GO:0003824 catalytic activity;	K05607	AUH; methylglutaconyl-CoA hydratase [EC:4.2.1.18]	haw00280 Valine, leucine and isoleucine degradation; haw01100 Metabolic pathways;	IPR029045; IPR014748;	ClpP/crotonase-like domain; Crontonase, C-terminal;	I	KOG1679	Enoyl-CoA hydratase
CL12537.Contig2_All	176	K	0.735	0.0109795	Down	Methylglutaconyl-CoA hydratase, mitochondrial (Precursor) GN=auh	auh	1	6.87111e-23	141.74	ELGLVNHAVPQNNSK(1)NAALEK	3	0.91114	1.044	1.184	1.184	0.765	0.819	0.923	cytoplasm	GO:0008152 metabolic process;		GO:0003824 catalytic activity;	K05607	AUH; methylglutaconyl-CoA hydratase [EC:4.2.1.18]	haw00280 Valine, leucine and isoleucine degradation; haw01100 Metabolic pathways;	IPR029045; IPR014748;	ClpP/crotonase-like domain; Crontonase, C-terminal;	I	KOG1679	Enoyl-CoA hydratase
CL12688.Contig2_All	27	K	0.497	0.0020762	Down	Voltage-dependent anion-selective channel GN=porin	porin	1	0.000766705	67.385	GYHFGVFK(1)FDLK	3	0.11183	1.247	1.15	1.164	0.639		0.542	cytoplasm	GO:0006820 anion transport; GO:0006810 transport; GO:0055085 transmembrane transport; GO:0050789 regulation of biological process; GO:0032879 regulation of localization; GO:0051049 regulation of transport; GO:0006811 ion transport; GO:0044070 regulation of anion transport; GO:0043269 regulation of ion transport; GO:0051179 localization; GO:0065007 biological regulation; GO:0051234 establishment o…	GO:0016020 membrane; GO:0043229 intracellular organelle; GO:0019867 outer membrane; GO:0044429 mitochondrial part; GO:0098588 bounding membrane of organelle; GO:0031090 organelle membrane; GO:0005741 mitochondrial outer membrane; GO:0005737 cytoplasm; GO:0044446 intracellular organelle part; GO:0031967 organelle envelope; GO:0044424 intracellular part; GO:0005623 cell; GO:0044422 organelle part; …	GO:0015075 ion transmembrane transporter activity; GO:0022803 passive transmembrane transporter activity; GO:0005253 anion channel activity; GO:0022892 substrate-specific transporter activity; GO:0015267 channel activity; GO:0022891 substrate-specific transmembrane transporter activity; GO:0005244 voltage-gated ion channel activity; GO:0008308 voltage-gated anion channel activity; GO:0022838 subs…	K15040			IPR023614;	Porin domain;	P	KOG3126	Porin/voltage-dependent anion-selective channel protein
CL12688.Contig2_All	11	K	0.416	0.00014258	Down	Voltage-dependent anion-selective channel GN=porin	porin	1	0.00286626	72.152	APPYYADLGK(1)K	2	0.6833	1.22	1.258	1.186		0.527	0.489	cytoplasm	GO:0006820 anion transport; GO:0006810 transport; GO:0055085 transmembrane transport; GO:0050789 regulation of biological process; GO:0032879 regulation of localization; GO:0051049 regulation of transport; GO:0006811 ion transport; GO:0044070 regulation of anion transport; GO:0043269 regulation of ion transport; GO:0051179 localization; GO:0065007 biological regulation; GO:0051234 establishment o…	GO:0016020 membrane; GO:0043229 intracellular organelle; GO:0019867 outer membrane; GO:0044429 mitochondrial part; GO:0098588 bounding membrane of organelle; GO:0031090 organelle membrane; GO:0005741 mitochondrial outer membrane; GO:0005737 cytoplasm; GO:0044446 intracellular organelle part; GO:0031967 organelle envelope; GO:0044424 intracellular part; GO:0005623 cell; GO:0044422 organelle part; …	GO:0015075 ion transmembrane transporter activity; GO:0022803 passive transmembrane transporter activity; GO:0005253 anion channel activity; GO:0022892 substrate-specific transporter activity; GO:0015267 channel activity; GO:0022891 substrate-specific transmembrane transporter activity; GO:0005244 voltage-gated ion channel activity; GO:0008308 voltage-gated anion channel activity; GO:0022838 subs…	K15040			IPR023614;	Porin domain;	P	KOG3126	Porin/voltage-dependent anion-selective channel protein
CL12688.Contig2_All	239	K	0.358	0.00183861	Down	Voltage-dependent anion-selective channel GN=porin	porin	1	1.89959e-10	130.15	VNNK(1)SLIGLGYQQK	2	0.5177	1.366	1.353	1.474	0.607	0.517	0.377	cytoplasm	GO:0006820 anion transport; GO:0006810 transport; GO:0055085 transmembrane transport; GO:0050789 regulation of biological process; GO:0032879 regulation of localization; GO:0051049 regulation of transport; GO:0006811 ion transport; GO:0044070 regulation of anion transport; GO:0043269 regulation of ion transport; GO:0051179 localization; GO:0065007 biological regulation; GO:0051234 establishment o…	GO:0016020 membrane; GO:0043229 intracellular organelle; GO:0019867 outer membrane; GO:0044429 mitochondrial part; GO:0098588 bounding membrane of organelle; GO:0031090 organelle membrane; GO:0005741 mitochondrial outer membrane; GO:0005737 cytoplasm; GO:0044446 intracellular organelle part; GO:0031967 organelle envelope; GO:0044424 intracellular part; GO:0005623 cell; GO:0044422 organelle part; …	GO:0015075 ion transmembrane transporter activity; GO:0022803 passive transmembrane transporter activity; GO:0005253 anion channel activity; GO:0022892 substrate-specific transporter activity; GO:0015267 channel activity; GO:0022891 substrate-specific transmembrane transporter activity; GO:0005244 voltage-gated ion channel activity; GO:0008308 voltage-gated anion channel activity; GO:0022838 subs…	K15040			IPR023614;	Porin domain;	P	KOG3126	Porin/voltage-dependent anion-selective channel protein
CL12688.Contig2_All	109	K	0.265	7.9868e-05	Down	Voltage-dependent anion-selective channel GN=porin	porin	1	1.08891e-24	172.32	VTLEGTFAPQTGTK(1)TGK	2	2.4385	1.611	1.546	1.289	0.421	0.395	0.364	cytoplasm	GO:0006820 anion transport; GO:0006810 transport; GO:0055085 transmembrane transport; GO:0050789 regulation of biological process; GO:0032879 regulation of localization; GO:0051049 regulation of transport; GO:0006811 ion transport; GO:0044070 regulation of anion transport; GO:0043269 regulation of ion transport; GO:0051179 localization; GO:0065007 biological regulation; GO:0051234 establishment o…	GO:0016020 membrane; GO:0043229 intracellular organelle; GO:0019867 outer membrane; GO:0044429 mitochondrial part; GO:0098588 bounding membrane of organelle; GO:0031090 organelle membrane; GO:0005741 mitochondrial outer membrane; GO:0005737 cytoplasm; GO:0044446 intracellular organelle part; GO:0031967 organelle envelope; GO:0044424 intracellular part; GO:0005623 cell; GO:0044422 organelle part; …	GO:0015075 ion transmembrane transporter activity; GO:0022803 passive transmembrane transporter activity; GO:0005253 anion channel activity; GO:0022892 substrate-specific transporter activity; GO:0015267 channel activity; GO:0022891 substrate-specific transmembrane transporter activity; GO:0005244 voltage-gated ion channel activity; GO:0008308 voltage-gated anion channel activity; GO:0022838 subs…	K15040			IPR023614;	Porin domain;	P	KOG3126	Porin/voltage-dependent anion-selective channel protein
CL12688.Contig2_All	200	K	0.346	1.52422e-05	Down	Voltage-dependent anion-selective channel GN=porin	porin	1	4.22702e-06	119.25	VSEK(1)IDCGISMK	2	-2.7679	1.362	1.465	1.399	0.507	0.457	0.499	cytoplasm	GO:0006820 anion transport; GO:0006810 transport; GO:0055085 transmembrane transport; GO:0050789 regulation of biological process; GO:0032879 regulation of localization; GO:0051049 regulation of transport; GO:0006811 ion transport; GO:0044070 regulation of anion transport; GO:0043269 regulation of ion transport; GO:0051179 localization; GO:0065007 biological regulation; GO:0051234 establishment o…	GO:0016020 membrane; GO:0043229 intracellular organelle; GO:0019867 outer membrane; GO:0044429 mitochondrial part; GO:0098588 bounding membrane of organelle; GO:0031090 organelle membrane; GO:0005741 mitochondrial outer membrane; GO:0005737 cytoplasm; GO:0044446 intracellular organelle part; GO:0031967 organelle envelope; GO:0044424 intracellular part; GO:0005623 cell; GO:0044422 organelle part; …	GO:0015075 ion transmembrane transporter activity; GO:0022803 passive transmembrane transporter activity; GO:0005253 anion channel activity; GO:0022892 substrate-specific transporter activity; GO:0015267 channel activity; GO:0022891 substrate-specific transmembrane transporter activity; GO:0005244 voltage-gated ion channel activity; GO:0008308 voltage-gated anion channel activity; GO:0022838 subs…	K15040			IPR023614;	Porin domain;	P	KOG3126	Porin/voltage-dependent anion-selective channel protein
CL12688.Contig2_All	19	K	0.672	0.0134769	Down	Voltage-dependent anion-selective channel GN=porin	porin	1	2.9008e-07	104.55	ANDVFSK(1)GYHFGVFK	3	-0.10177	1.174	1.178	1.159	0.861	0.749	0.748	cytoplasm	GO:0006820 anion transport; GO:0006810 transport; GO:0055085 transmembrane transport; GO:0050789 regulation of biological process; GO:0032879 regulation of localization; GO:0051049 regulation of transport; GO:0006811 ion transport; GO:0044070 regulation of anion transport; GO:0043269 regulation of ion transport; GO:0051179 localization; GO:0065007 biological regulation; GO:0051234 establishment o…	GO:0016020 membrane; GO:0043229 intracellular organelle; GO:0019867 outer membrane; GO:0044429 mitochondrial part; GO:0098588 bounding membrane of organelle; GO:0031090 organelle membrane; GO:0005741 mitochondrial outer membrane; GO:0005737 cytoplasm; GO:0044446 intracellular organelle part; GO:0031967 organelle envelope; GO:0044424 intracellular part; GO:0005623 cell; GO:0044422 organelle part; …	GO:0015075 ion transmembrane transporter activity; GO:0022803 passive transmembrane transporter activity; GO:0005253 anion channel activity; GO:0022892 substrate-specific transporter activity; GO:0015267 channel activity; GO:0022891 substrate-specific transmembrane transporter activity; GO:0005244 voltage-gated ion channel activity; GO:0008308 voltage-gated anion channel activity; GO:0022838 subs…	K15040			IPR023614;	Porin domain;	P	KOG3126	Porin/voltage-dependent anion-selective channel protein
CL12688.Contig2_All	187	K	0.563	0.00142172	Down	Voltage-dependent anion-selective channel GN=porin	porin	1	1.42527e-09	96.848	DFNLHTNVDNGK(1)DFGGSIYQK	3	-0.63043	1.232	1.214	1.277	0.768	0.604	0.724	cytoplasm	GO:0006820 anion transport; GO:0006810 transport; GO:0055085 transmembrane transport; GO:0050789 regulation of biological process; GO:0032879 regulation of localization; GO:0051049 regulation of transport; GO:0006811 ion transport; GO:0044070 regulation of anion transport; GO:0043269 regulation of ion transport; GO:0051179 localization; GO:0065007 biological regulation; GO:0051234 establishment o…	GO:0016020 membrane; GO:0043229 intracellular organelle; GO:0019867 outer membrane; GO:0044429 mitochondrial part; GO:0098588 bounding membrane of organelle; GO:0031090 organelle membrane; GO:0005741 mitochondrial outer membrane; GO:0005737 cytoplasm; GO:0044446 intracellular organelle part; GO:0031967 organelle envelope; GO:0044424 intracellular part; GO:0005623 cell; GO:0044422 organelle part; …	GO:0015075 ion transmembrane transporter activity; GO:0022803 passive transmembrane transporter activity; GO:0005253 anion channel activity; GO:0022892 substrate-specific transporter activity; GO:0015267 channel activity; GO:0022891 substrate-specific transmembrane transporter activity; GO:0005244 voltage-gated ion channel activity; GO:0008308 voltage-gated anion channel activity; GO:0022838 subs…	K15040			IPR023614;	Porin domain;	P	KOG3126	Porin/voltage-dependent anion-selective channel protein
CL12799.Contig2_All	55	K	0.727	0.033764	Down	Probable NADH dehydrogenase [ubiquinone] flavoprotein 2, mitochondrial (Precursor) GN=F53F4.10	F53F4.10	1	0.000935459	99.013	VAEILK(1)LPR	2	-0.25193	1.104	1.314	0.977	0.828	0.889	0.751	cytoplasm	GO:0044699 single-organism process; GO:0008152 metabolic process; GO:0055114 oxidation-reduction process; GO:0044710 single-organism metabolic process;		GO:0003824 catalytic activity; GO:0016491 oxidoreductase activity;	K03943	NDUFV2; NADH dehydrogenase (ubiquinone) flavoprotein 2 [EC:7.1.1.2 1.6.99.3]	haw00190 Oxidative phosphorylation; haw01100 Metabolic pathways;	IPR012336;	Thioredoxin-like fold;	C	KOG3196	NADH:ubiquinone oxidoreductase, NDUFV2/24 kD subunit
CL12806.Contig2_All	190	K	0.653	0.03736	Down	Isopentenyl-diphosphate Delta-isomerase GN=ipi	ipi	1	1.24541e-06	125.57	LK(1)LWWDNLHR	3	0.23555	1.007	1.328	1.183		0.824	0.707	cytoplasm	GO:0006720 isoprenoid metabolic process; GO:0044711 single-organism biosynthetic process; GO:0044763 single-organism cellular process; GO:0044699 single-organism process; GO:0009058 biosynthetic process; GO:0044255 cellular lipid metabolic process; GO:0044238 primary metabolic process; GO:1901576 organic substance biosynthetic process; GO:0044237 cellular metabolic process; GO:0044249 cellular bi…		GO:0016787 hydrolase activity; GO:0004452 isopentenyl-diphosphate delta-isomerase activity; GO:0016853 isomerase activity; GO:0016860 intramolecular oxidoreductase activity; GO:0003824 catalytic activity; GO:0016863 intramolecular oxidoreductase activity, transposing C=C bonds;	K01823	idi; isopentenyl-diphosphate Delta-isomerase [EC:5.3.3.2]	haw00900 Terpenoid backbone biosynthesis; haw01100 Metabolic pathways;	IPR015797; IPR000086;	NUDIX hydrolase domain-like; NUDIX hydrolase domain;	Q	KOG0142	Isopentenyl pyrophosphate:dimethylallyl pyrophosphate isomerase
CL12958.Contig3_All	90	K	0.671	0.0167818	Down	14-3-3 protein zeta GN=14-3-3zeta	14-3-3zeta	0.999487	0.00304016	76.064	VK(0.001)VEK(0.999)ELR	3	-0.96217	1.154	1.247	1.033	0.724	0.811		cytoplasm			GO:0019904 protein domain specific binding; GO:0005515 protein binding; GO:0005488 binding;	K16197	YWHAB_Q_Z; 14-3-3 protein beta/theta/zeta	haw04391 Hippo signaling pathway - fly; haw04013 MAPK signaling pathway - fly;	IPR023410;	14-3-3 domain;	O	KOG0841	Multifunctional chaperone (14-3-3 family)
CL12958.Contig3_All	122	K	0.455	0.0105836	Down	14-3-3 protein zeta GN=14-3-3zeta	14-3-3zeta	1	0.0645038	63.287	VFYLK(1)MK	2	1.6302	1.74	1.231		0.709	0.636	0.681	cytoplasm			GO:0019904 protein domain specific binding; GO:0005515 protein binding; GO:0005488 binding;	K16197	YWHAB_Q_Z; 14-3-3 protein beta/theta/zeta	haw04391 Hippo signaling pathway - fly; haw04013 MAPK signaling pathway - fly;	IPR023410;	14-3-3 domain;	O	KOG0841	Multifunctional chaperone (14-3-3 family)
CL12958.Contig3_All	13	K	0.355	0.00132129	Down	14-3-3 protein zeta GN=14-3-3zeta	14-3-3zeta	1	0.00190893	89.029	AK(1)LAEQAER	2	1.67	1.495	1.221	1.234		0.481	0.453	cytoplasm			GO:0019904 protein domain specific binding; GO:0005515 protein binding; GO:0005488 binding;	K16197	YWHAB_Q_Z; 14-3-3 protein beta/theta/zeta	haw04391 Hippo signaling pathway - fly; haw04013 MAPK signaling pathway - fly;	IPR023410;	14-3-3 domain;	O	KOG0841	Multifunctional chaperone (14-3-3 family)
CL12958.Contig3_All	117	K	0.672	0.0041614	Down	14-3-3 protein zeta GN=14-3-3zeta	14-3-3zeta	1	5.15174e-05	102.28	ASNPESK(1)VFYLK	2	0.58075	1.284	1.175	1.11	0.857	0.823	0.72	cytoplasm			GO:0019904 protein domain specific binding; GO:0005515 protein binding; GO:0005488 binding;	K16197	YWHAB_Q_Z; 14-3-3 protein beta/theta/zeta	haw04391 Hippo signaling pathway - fly; haw04013 MAPK signaling pathway - fly;	IPR023410;	14-3-3 domain;	O	KOG0841	Multifunctional chaperone (14-3-3 family)
CL13104.Contig2_All	193	K	0.683	0.0147821	Down	Superoxide dismutase [Mn] 1, mitochondrial (Precursor) GN=sod-2	sod-2	1	2.65043e-11	137.93	AIFDVANWGDVSK(1)R	2	0.53131	1.167		1.257	0.815	0.912	0.756	cytoplasm	GO:0006801 superoxide metabolic process; GO:0008152 metabolic process; GO:0072593 reactive oxygen species metabolic process; GO:0055114 oxidation-reduction process; GO:0044710 single-organism metabolic process; GO:0044699 single-organism process; GO:0009987 cellular process; GO:0044237 cellular metabolic process;		GO:0004784 superoxide dismutase activity; GO:0003824 catalytic activity; GO:0016721 oxidoreductase activity, acting on superoxide radicals as acceptor; GO:0005488 binding; GO:0043167 ion binding; GO:0016209 antioxidant activity; GO:0043169 cation binding; GO:0046872 metal ion binding; GO:0016491 oxidoreductase activity;	K04564	SOD2; superoxide dismutase, Fe-Mn family [EC:1.15.1.1]	haw04013 MAPK signaling pathway - fly; haw04068 FoxO signaling pathway; haw04213 Longevity regulating pathway - multiple species; haw04146 Peroxisome;	IPR019831; IPR019832;	Manganese/iron superoxide dismutase, N-terminal; Manganese/iron superoxide dismutase, C-terminal;	P	KOG0876	Manganese superoxide dismutase
CL13181.Contig2_All	6	K	0.407	0.002976	Down	Thioredoxin-2 GN=Trx-2	Trx-2	1	1.30624e-10	140.62	SIHIK(1)DSDDLK	2	-0.53312	1.672	1.724	1.535	0.648	0.521	0.839	cytoplasm	GO:0050794 regulation of cellular process; GO:0065008 regulation of biological quality; GO:0045454 cell redox homeostasis; GO:0044281 small molecule metabolic process; GO:0044763 single-organism cellular process; GO:0019725 cellular homeostasis; GO:0018904 ether metabolic process; GO:0044699 single-organism process; GO:0071704 organic substance metabolic process; GO:0042592 homeostatic process; G…		GO:0015035 protein disulfide oxidoreductase activity; GO:0016667 oxidoreductase activity, acting on a sulfur group of donors; GO:0015036 disulfide oxidoreductase activity; GO:0003824 catalytic activity; GO:0016491 oxidoreductase activity;	K03671			IPR012336; IPR013766;	Thioredoxin-like fold; Thioredoxin domain;	O	KOG0907	Thioredoxin
CL13181.Contig2_All	97	K	0.576	0.005645	Down	Thioredoxin-2 GN=Trx-2	Trx-2	1	1.33226e-08	121.32	VEEFSGANVDK(1)LR	2	-3.7139	1.285	1.36	1.493	0.703	0.948	0.733	cytoplasm	GO:0050794 regulation of cellular process; GO:0065008 regulation of biological quality; GO:0045454 cell redox homeostasis; GO:0044281 small molecule metabolic process; GO:0044763 single-organism cellular process; GO:0019725 cellular homeostasis; GO:0018904 ether metabolic process; GO:0044699 single-organism process; GO:0071704 organic substance metabolic process; GO:0042592 homeostatic process; G…		GO:0015035 protein disulfide oxidoreductase activity; GO:0016667 oxidoreductase activity, acting on a sulfur group of donors; GO:0015036 disulfide oxidoreductase activity; GO:0003824 catalytic activity; GO:0016491 oxidoreductase activity;	K03671			IPR012336; IPR013766;	Thioredoxin-like fold; Thioredoxin domain;	O	KOG0907	Thioredoxin
CL13181.Contig2_All	86	K	0.465	0.0098952	Down	Thioredoxin-2 GN=Trx-2	Trx-2	1	3.2578e-05	105.03	K(1)VEEFSGANVDK	2	-0.3873	1.659	1.521	1.501	0.559	0.637	0.979	cytoplasm	GO:0050794 regulation of cellular process; GO:0065008 regulation of biological quality; GO:0045454 cell redox homeostasis; GO:0044281 small molecule metabolic process; GO:0044763 single-organism cellular process; GO:0019725 cellular homeostasis; GO:0018904 ether metabolic process; GO:0044699 single-organism process; GO:0071704 organic substance metabolic process; GO:0042592 homeostatic process; G…		GO:0015035 protein disulfide oxidoreductase activity; GO:0016667 oxidoreductase activity, acting on a sulfur group of donors; GO:0015036 disulfide oxidoreductase activity; GO:0003824 catalytic activity; GO:0016491 oxidoreductase activity;	K03671			IPR012336; IPR013766;	Thioredoxin-like fold; Thioredoxin domain;	O	KOG0907	Thioredoxin
CL13181.Contig2_All	12	K	0.411	0.025539	Down	Thioredoxin-2 GN=Trx-2	Trx-2	1	0.00727414	91.853	DSDDLK(1)NR	2	0.14831	1.166	1.742	2.083	0.529	0.555	0.969	cytoplasm	GO:0050794 regulation of cellular process; GO:0065008 regulation of biological quality; GO:0045454 cell redox homeostasis; GO:0044281 small molecule metabolic process; GO:0044763 single-organism cellular process; GO:0019725 cellular homeostasis; GO:0018904 ether metabolic process; GO:0044699 single-organism process; GO:0071704 organic substance metabolic process; GO:0042592 homeostatic process; G…		GO:0015035 protein disulfide oxidoreductase activity; GO:0016667 oxidoreductase activity, acting on a sulfur group of donors; GO:0015036 disulfide oxidoreductase activity; GO:0003824 catalytic activity; GO:0016491 oxidoreductase activity;	K03671			IPR012336; IPR013766;	Thioredoxin-like fold; Thioredoxin domain;	O	KOG0907	Thioredoxin
CL13194.Contig2_All	656	K	0.338	0.00107886	Down	Probable aconitate hydratase, mitochondrial (Precursor) GN=aco-2	aco-2	1	0.00285983	106.42	IHETNLK(1)K	2	0.85753	1.574	1.377	1.236	0.378	0.493	0.544	cytoplasm	GO:0072350 tricarboxylic acid metabolic process; GO:0055114 oxidation-reduction process; GO:0044281 small molecule metabolic process; GO:0044763 single-organism cellular process; GO:0006099 tricarboxylic acid cycle; GO:0044699 single-organism process; GO:0044238 primary metabolic process; GO:0045333 cellular respiration; GO:0044237 cellular metabolic process; GO:0071704 organic substance metaboli…		GO:0003824 catalytic activity; GO:0005488 binding; GO:0051536 iron-sulfur cluster binding; GO:0003994 aconitate hydratase activity; GO:0016829 lyase activity; GO:0016836 hydro-lyase activity; GO:0051539 4 iron, 4 sulfur cluster binding; GO:0016835 carbon-oxygen lyase activity; GO:0051540 metal cluster binding;	K01681	ACO; aconitate hydratase [EC:4.2.1.3]	haw00630 Glyoxylate and dicarboxylate metabolism; haw01200 Carbon metabolism; haw00020 Citrate cycle (TCA cycle); haw01230 Biosynthesis of amino acids; haw01210 2-Oxocarboxylic acid metabolism; haw01100 Metabolic pathways;	IPR001030; IPR000573; IPR015932; IPR015928; IPR015931;	Aconitase/3-isopropylmalate dehydratase large subunit, alpha/beta/alpha domain; Aconitase A/isopropylmalate dehydratase small subunit, swivel domain; Aconitase/3-isopropylmalate dehydratase large subunit, alpha/beta/alpha, subdomain 2; Aconitase/3-isopropylmalate dehydratase, swivel; Aconitase/3-isopropylmalate dehydratase large subunit, alpha/beta/alpha, subdomain 1/3;	CE	KOG0453	Aconitase/homoaconitase (aconitase superfamily)
CL13194.Contig2_All	679	K	0.627	0.005056	Down	Probable aconitate hydratase, mitochondrial (Precursor) GN=aco-2	aco-2	0.998577	1.01941e-06	105.19	IK(0.001)PDDK(0.999)ISLLGLK	3	0.22273	1.163	1.167	1.237	0.63	0.824	0.783	cytoplasm	GO:0072350 tricarboxylic acid metabolic process; GO:0055114 oxidation-reduction process; GO:0044281 small molecule metabolic process; GO:0044763 single-organism cellular process; GO:0006099 tricarboxylic acid cycle; GO:0044699 single-organism process; GO:0044238 primary metabolic process; GO:0045333 cellular respiration; GO:0044237 cellular metabolic process; GO:0071704 organic substance metaboli…		GO:0003824 catalytic activity; GO:0005488 binding; GO:0051536 iron-sulfur cluster binding; GO:0003994 aconitate hydratase activity; GO:0016829 lyase activity; GO:0016836 hydro-lyase activity; GO:0051539 4 iron, 4 sulfur cluster binding; GO:0016835 carbon-oxygen lyase activity; GO:0051540 metal cluster binding;	K01681	ACO; aconitate hydratase [EC:4.2.1.3]	haw00630 Glyoxylate and dicarboxylate metabolism; haw01200 Carbon metabolism; haw00020 Citrate cycle (TCA cycle); haw01230 Biosynthesis of amino acids; haw01210 2-Oxocarboxylic acid metabolism; haw01100 Metabolic pathways;	IPR001030; IPR000573; IPR015932; IPR015928; IPR015931;	Aconitase/3-isopropylmalate dehydratase large subunit, alpha/beta/alpha domain; Aconitase A/isopropylmalate dehydratase small subunit, swivel domain; Aconitase/3-isopropylmalate dehydratase large subunit, alpha/beta/alpha, subdomain 2; Aconitase/3-isopropylmalate dehydratase, swivel; Aconitase/3-isopropylmalate dehydratase large subunit, alpha/beta/alpha, subdomain 1/3;	CE	KOG0453	Aconitase/homoaconitase (aconitase superfamily)
CL13194.Contig2_All	607	K	0.314	0.0087204	Down	Probable aconitate hydratase, mitochondrial (Precursor) GN=aco-2	aco-2	1	0.0115552	80.229	AYK(1)AANIK	2	0.59507	1.761	1.317	1.173	0.589	0.463	0.282	cytoplasm	GO:0072350 tricarboxylic acid metabolic process; GO:0055114 oxidation-reduction process; GO:0044281 small molecule metabolic process; GO:0044763 single-organism cellular process; GO:0006099 tricarboxylic acid cycle; GO:0044699 single-organism process; GO:0044238 primary metabolic process; GO:0045333 cellular respiration; GO:0044237 cellular metabolic process; GO:0071704 organic substance metaboli…		GO:0003824 catalytic activity; GO:0005488 binding; GO:0051536 iron-sulfur cluster binding; GO:0003994 aconitate hydratase activity; GO:0016829 lyase activity; GO:0016836 hydro-lyase activity; GO:0051539 4 iron, 4 sulfur cluster binding; GO:0016835 carbon-oxygen lyase activity; GO:0051540 metal cluster binding;	K01681	ACO; aconitate hydratase [EC:4.2.1.3]	haw00630 Glyoxylate and dicarboxylate metabolism; haw01200 Carbon metabolism; haw00020 Citrate cycle (TCA cycle); haw01230 Biosynthesis of amino acids; haw01210 2-Oxocarboxylic acid metabolism; haw01100 Metabolic pathways;	IPR001030; IPR000573; IPR015932; IPR015928; IPR015931;	Aconitase/3-isopropylmalate dehydratase large subunit, alpha/beta/alpha domain; Aconitase A/isopropylmalate dehydratase small subunit, swivel domain; Aconitase/3-isopropylmalate dehydratase large subunit, alpha/beta/alpha, subdomain 2; Aconitase/3-isopropylmalate dehydratase, swivel; Aconitase/3-isopropylmalate dehydratase large subunit, alpha/beta/alpha, subdomain 1/3;	CE	KOG0453	Aconitase/homoaconitase (aconitase superfamily)
CL13194.Contig2_All	467	K	0.644	0.0101782	Down	Probable aconitate hydratase, mitochondrial (Precursor) GN=aco-2	aco-2	1	2.08214e-14	134.06	LDFNPLK(1)DELEGK	2	-0.59296	1.08	1.315	1.147	0.786	0.843	0.651	cytoplasm	GO:0072350 tricarboxylic acid metabolic process; GO:0055114 oxidation-reduction process; GO:0044281 small molecule metabolic process; GO:0044763 single-organism cellular process; GO:0006099 tricarboxylic acid cycle; GO:0044699 single-organism process; GO:0044238 primary metabolic process; GO:0045333 cellular respiration; GO:0044237 cellular metabolic process; GO:0071704 organic substance metaboli…		GO:0003824 catalytic activity; GO:0005488 binding; GO:0051536 iron-sulfur cluster binding; GO:0003994 aconitate hydratase activity; GO:0016829 lyase activity; GO:0016836 hydro-lyase activity; GO:0051539 4 iron, 4 sulfur cluster binding; GO:0016835 carbon-oxygen lyase activity; GO:0051540 metal cluster binding;	K01681	ACO; aconitate hydratase [EC:4.2.1.3]	haw00630 Glyoxylate and dicarboxylate metabolism; haw01200 Carbon metabolism; haw00020 Citrate cycle (TCA cycle); haw01230 Biosynthesis of amino acids; haw01210 2-Oxocarboxylic acid metabolism; haw01100 Metabolic pathways;	IPR001030; IPR000573; IPR015932; IPR015928; IPR015931;	Aconitase/3-isopropylmalate dehydratase large subunit, alpha/beta/alpha domain; Aconitase A/isopropylmalate dehydratase small subunit, swivel domain; Aconitase/3-isopropylmalate dehydratase large subunit, alpha/beta/alpha, subdomain 2; Aconitase/3-isopropylmalate dehydratase, swivel; Aconitase/3-isopropylmalate dehydratase large subunit, alpha/beta/alpha, subdomain 1/3;	CE	KOG0453	Aconitase/homoaconitase (aconitase superfamily)
CL13194.Contig2_All	692	K	0.43	0.0041378	Down	Probable aconitate hydratase, mitochondrial (Precursor) GN=aco-2	aco-2	1	8.73111e-05	90.759	DLAPGK(1)PVECEIK	2	-0.53648	1.376	1.575	1.028	0.502	0.585	0.623	cytoplasm	GO:0072350 tricarboxylic acid metabolic process; GO:0055114 oxidation-reduction process; GO:0044281 small molecule metabolic process; GO:0044763 single-organism cellular process; GO:0006099 tricarboxylic acid cycle; GO:0044699 single-organism process; GO:0044238 primary metabolic process; GO:0045333 cellular respiration; GO:0044237 cellular metabolic process; GO:0071704 organic substance metaboli…		GO:0003824 catalytic activity; GO:0005488 binding; GO:0051536 iron-sulfur cluster binding; GO:0003994 aconitate hydratase activity; GO:0016829 lyase activity; GO:0016836 hydro-lyase activity; GO:0051539 4 iron, 4 sulfur cluster binding; GO:0016835 carbon-oxygen lyase activity; GO:0051540 metal cluster binding;	K01681	ACO; aconitate hydratase [EC:4.2.1.3]	haw00630 Glyoxylate and dicarboxylate metabolism; haw01200 Carbon metabolism; haw00020 Citrate cycle (TCA cycle); haw01230 Biosynthesis of amino acids; haw01210 2-Oxocarboxylic acid metabolism; haw01100 Metabolic pathways;	IPR001030; IPR000573; IPR015932; IPR015928; IPR015931;	Aconitase/3-isopropylmalate dehydratase large subunit, alpha/beta/alpha domain; Aconitase A/isopropylmalate dehydratase small subunit, swivel domain; Aconitase/3-isopropylmalate dehydratase large subunit, alpha/beta/alpha, subdomain 2; Aconitase/3-isopropylmalate dehydratase, swivel; Aconitase/3-isopropylmalate dehydratase large subunit, alpha/beta/alpha, subdomain 1/3;	CE	KOG0453	Aconitase/homoaconitase (aconitase superfamily)
CL13194.Contig2_All	592	K	0.324	0.000155721	Down	Probable aconitate hydratase, mitochondrial (Precursor) GN=aco-2	aco-2	1	1.79226e-21	167.29	NQK(1)TGEWGAVPATAR	2	-0.63906	1.331	1.614	1.278	0.475	0.424	0.468	cytoplasm	GO:0072350 tricarboxylic acid metabolic process; GO:0055114 oxidation-reduction process; GO:0044281 small molecule metabolic process; GO:0044763 single-organism cellular process; GO:0006099 tricarboxylic acid cycle; GO:0044699 single-organism process; GO:0044238 primary metabolic process; GO:0045333 cellular respiration; GO:0044237 cellular metabolic process; GO:0071704 organic substance metaboli…		GO:0003824 catalytic activity; GO:0005488 binding; GO:0051536 iron-sulfur cluster binding; GO:0003994 aconitate hydratase activity; GO:0016829 lyase activity; GO:0016836 hydro-lyase activity; GO:0051539 4 iron, 4 sulfur cluster binding; GO:0016835 carbon-oxygen lyase activity; GO:0051540 metal cluster binding;	K01681	ACO; aconitate hydratase [EC:4.2.1.3]	haw00630 Glyoxylate and dicarboxylate metabolism; haw01200 Carbon metabolism; haw00020 Citrate cycle (TCA cycle); haw01230 Biosynthesis of amino acids; haw01210 2-Oxocarboxylic acid metabolism; haw01100 Metabolic pathways;	IPR001030; IPR000573; IPR015932; IPR015928; IPR015931;	Aconitase/3-isopropylmalate dehydratase large subunit, alpha/beta/alpha domain; Aconitase A/isopropylmalate dehydratase small subunit, swivel domain; Aconitase/3-isopropylmalate dehydratase large subunit, alpha/beta/alpha, subdomain 2; Aconitase/3-isopropylmalate dehydratase, swivel; Aconitase/3-isopropylmalate dehydratase large subunit, alpha/beta/alpha, subdomain 1/3;	CE	KOG0453	Aconitase/homoaconitase (aconitase superfamily)
CL13194.Contig2_All	479	K	0.526	0.016458	Down	Probable aconitate hydratase, mitochondrial (Precursor) GN=aco-2	aco-2	1	8.37772e-08	113.4	FK(1)LSDPFADELPSR	2	-1.128	1.207	1.321	0.948	0.59	0.628		cytoplasm	GO:0072350 tricarboxylic acid metabolic process; GO:0055114 oxidation-reduction process; GO:0044281 small molecule metabolic process; GO:0044763 single-organism cellular process; GO:0006099 tricarboxylic acid cycle; GO:0044699 single-organism process; GO:0044238 primary metabolic process; GO:0045333 cellular respiration; GO:0044237 cellular metabolic process; GO:0071704 organic substance metaboli…		GO:0003824 catalytic activity; GO:0005488 binding; GO:0051536 iron-sulfur cluster binding; GO:0003994 aconitate hydratase activity; GO:0016829 lyase activity; GO:0016836 hydro-lyase activity; GO:0051539 4 iron, 4 sulfur cluster binding; GO:0016835 carbon-oxygen lyase activity; GO:0051540 metal cluster binding;	K01681	ACO; aconitate hydratase [EC:4.2.1.3]	haw00630 Glyoxylate and dicarboxylate metabolism; haw01200 Carbon metabolism; haw00020 Citrate cycle (TCA cycle); haw01230 Biosynthesis of amino acids; haw01210 2-Oxocarboxylic acid metabolism; haw01100 Metabolic pathways;	IPR001030; IPR000573; IPR015932; IPR015928; IPR015931;	Aconitase/3-isopropylmalate dehydratase large subunit, alpha/beta/alpha domain; Aconitase A/isopropylmalate dehydratase small subunit, swivel domain; Aconitase/3-isopropylmalate dehydratase large subunit, alpha/beta/alpha, subdomain 2; Aconitase/3-isopropylmalate dehydratase, swivel; Aconitase/3-isopropylmalate dehydratase large subunit, alpha/beta/alpha, subdomain 1/3;	CE	KOG0453	Aconitase/homoaconitase (aconitase superfamily)
CL13194.Contig2_All	326	K	0.32	0.047559	Down	Probable aconitate hydratase, mitochondrial (Precursor) GN=aco-2	aco-2	1	0.00350868	77.192	K(1)NSWPVDIR	2	0.82247	1.408	1.508	1.318	0.599	0.508	0.249	cytoplasm	GO:0072350 tricarboxylic acid metabolic process; GO:0055114 oxidation-reduction process; GO:0044281 small molecule metabolic process; GO:0044763 single-organism cellular process; GO:0006099 tricarboxylic acid cycle; GO:0044699 single-organism process; GO:0044238 primary metabolic process; GO:0045333 cellular respiration; GO:0044237 cellular metabolic process; GO:0071704 organic substance metaboli…		GO:0003824 catalytic activity; GO:0005488 binding; GO:0051536 iron-sulfur cluster binding; GO:0003994 aconitate hydratase activity; GO:0016829 lyase activity; GO:0016836 hydro-lyase activity; GO:0051539 4 iron, 4 sulfur cluster binding; GO:0016835 carbon-oxygen lyase activity; GO:0051540 metal cluster binding;	K01681	ACO; aconitate hydratase [EC:4.2.1.3]	haw00630 Glyoxylate and dicarboxylate metabolism; haw01200 Carbon metabolism; haw00020 Citrate cycle (TCA cycle); haw01230 Biosynthesis of amino acids; haw01210 2-Oxocarboxylic acid metabolism; haw01100 Metabolic pathways;	IPR001030; IPR000573; IPR015932; IPR015928; IPR015931;	Aconitase/3-isopropylmalate dehydratase large subunit, alpha/beta/alpha domain; Aconitase A/isopropylmalate dehydratase small subunit, swivel domain; Aconitase/3-isopropylmalate dehydratase large subunit, alpha/beta/alpha, subdomain 2; Aconitase/3-isopropylmalate dehydratase, swivel; Aconitase/3-isopropylmalate dehydratase large subunit, alpha/beta/alpha, subdomain 1/3;	CE	KOG0453	Aconitase/homoaconitase (aconitase superfamily)
CL13194.Contig2_All	108	K	0.567	0.00030277	Down	Probable aconitate hydratase, mitochondrial (Precursor) GN=aco-2	aco-2	1	2.07367e-05	110.64	EVYK(1)FLETAGAK	2	1.7686	1.153	1.34	1.191	0.702	0.711	0.674	cytoplasm	GO:0072350 tricarboxylic acid metabolic process; GO:0055114 oxidation-reduction process; GO:0044281 small molecule metabolic process; GO:0044763 single-organism cellular process; GO:0006099 tricarboxylic acid cycle; GO:0044699 single-organism process; GO:0044238 primary metabolic process; GO:0045333 cellular respiration; GO:0044237 cellular metabolic process; GO:0071704 organic substance metaboli…		GO:0003824 catalytic activity; GO:0005488 binding; GO:0051536 iron-sulfur cluster binding; GO:0003994 aconitate hydratase activity; GO:0016829 lyase activity; GO:0016836 hydro-lyase activity; GO:0051539 4 iron, 4 sulfur cluster binding; GO:0016835 carbon-oxygen lyase activity; GO:0051540 metal cluster binding;	K01681	ACO; aconitate hydratase [EC:4.2.1.3]	haw00630 Glyoxylate and dicarboxylate metabolism; haw01200 Carbon metabolism; haw00020 Citrate cycle (TCA cycle); haw01230 Biosynthesis of amino acids; haw01210 2-Oxocarboxylic acid metabolism; haw01100 Metabolic pathways;	IPR001030; IPR000573; IPR015932; IPR015928; IPR015931;	Aconitase/3-isopropylmalate dehydratase large subunit, alpha/beta/alpha domain; Aconitase A/isopropylmalate dehydratase small subunit, swivel domain; Aconitase/3-isopropylmalate dehydratase large subunit, alpha/beta/alpha, subdomain 2; Aconitase/3-isopropylmalate dehydratase, swivel; Aconitase/3-isopropylmalate dehydratase large subunit, alpha/beta/alpha, subdomain 1/3;	CE	KOG0453	Aconitase/homoaconitase (aconitase superfamily)
CL13194.Contig2_All	361	K	0.626	0.0144814	Down	Probable aconitate hydratase, mitochondrial (Precursor) GN=aco-2	aco-2	1	0.00324909	110.12	EALK(1)HGVK	2	0.62865	1.183	1.405	0.989	0.817	0.711	0.712	cytoplasm	GO:0072350 tricarboxylic acid metabolic process; GO:0055114 oxidation-reduction process; GO:0044281 small molecule metabolic process; GO:0044763 single-organism cellular process; GO:0006099 tricarboxylic acid cycle; GO:0044699 single-organism process; GO:0044238 primary metabolic process; GO:0045333 cellular respiration; GO:0044237 cellular metabolic process; GO:0071704 organic substance metaboli…		GO:0003824 catalytic activity; GO:0005488 binding; GO:0051536 iron-sulfur cluster binding; GO:0003994 aconitate hydratase activity; GO:0016829 lyase activity; GO:0016836 hydro-lyase activity; GO:0051539 4 iron, 4 sulfur cluster binding; GO:0016835 carbon-oxygen lyase activity; GO:0051540 metal cluster binding;	K01681	ACO; aconitate hydratase [EC:4.2.1.3]	haw00630 Glyoxylate and dicarboxylate metabolism; haw01200 Carbon metabolism; haw00020 Citrate cycle (TCA cycle); haw01230 Biosynthesis of amino acids; haw01210 2-Oxocarboxylic acid metabolism; haw01100 Metabolic pathways;	IPR001030; IPR000573; IPR015932; IPR015928; IPR015931;	Aconitase/3-isopropylmalate dehydratase large subunit, alpha/beta/alpha domain; Aconitase A/isopropylmalate dehydratase small subunit, swivel domain; Aconitase/3-isopropylmalate dehydratase large subunit, alpha/beta/alpha, subdomain 2; Aconitase/3-isopropylmalate dehydratase, swivel; Aconitase/3-isopropylmalate dehydratase large subunit, alpha/beta/alpha, subdomain 1/3;	CE	KOG0453	Aconitase/homoaconitase (aconitase superfamily)
CL13194.Contig2_All	12	K	0.415	0.0093436	Down	Probable aconitate hydratase, mitochondrial (Precursor) GN=aco-2	aco-2	1	0.000453064	98.898	LSQNLEVVK(1)K	2	-1.0614	1.134	1.471	1.029	0.471	0.534		cytoplasm	GO:0072350 tricarboxylic acid metabolic process; GO:0055114 oxidation-reduction process; GO:0044281 small molecule metabolic process; GO:0044763 single-organism cellular process; GO:0006099 tricarboxylic acid cycle; GO:0044699 single-organism process; GO:0044238 primary metabolic process; GO:0045333 cellular respiration; GO:0044237 cellular metabolic process; GO:0071704 organic substance metaboli…		GO:0003824 catalytic activity; GO:0005488 binding; GO:0051536 iron-sulfur cluster binding; GO:0003994 aconitate hydratase activity; GO:0016829 lyase activity; GO:0016836 hydro-lyase activity; GO:0051539 4 iron, 4 sulfur cluster binding; GO:0016835 carbon-oxygen lyase activity; GO:0051540 metal cluster binding;	K01681	ACO; aconitate hydratase [EC:4.2.1.3]	haw00630 Glyoxylate and dicarboxylate metabolism; haw01200 Carbon metabolism; haw00020 Citrate cycle (TCA cycle); haw01230 Biosynthesis of amino acids; haw01210 2-Oxocarboxylic acid metabolism; haw01100 Metabolic pathways;	IPR001030; IPR000573; IPR015932; IPR015928; IPR015931;	Aconitase/3-isopropylmalate dehydratase large subunit, alpha/beta/alpha domain; Aconitase A/isopropylmalate dehydratase small subunit, swivel domain; Aconitase/3-isopropylmalate dehydratase large subunit, alpha/beta/alpha, subdomain 2; Aconitase/3-isopropylmalate dehydratase, swivel; Aconitase/3-isopropylmalate dehydratase large subunit, alpha/beta/alpha, subdomain 1/3;	CE	KOG0453	Aconitase/homoaconitase (aconitase superfamily)
CL13194.Contig2_All	34	K	0.425	0.00144323	Down	Probable aconitate hydratase, mitochondrial (Precursor) GN=aco-2	aco-2	1	2.16552e-20	156.49	VLYSHLDDPK(1)GQEIER	3	0.37655	1.432	1.489	1.067	0.539	0.589	0.566	cytoplasm	GO:0072350 tricarboxylic acid metabolic process; GO:0055114 oxidation-reduction process; GO:0044281 small molecule metabolic process; GO:0044763 single-organism cellular process; GO:0006099 tricarboxylic acid cycle; GO:0044699 single-organism process; GO:0044238 primary metabolic process; GO:0045333 cellular respiration; GO:0044237 cellular metabolic process; GO:0071704 organic substance metaboli…		GO:0003824 catalytic activity; GO:0005488 binding; GO:0051536 iron-sulfur cluster binding; GO:0003994 aconitate hydratase activity; GO:0016829 lyase activity; GO:0016836 hydro-lyase activity; GO:0051539 4 iron, 4 sulfur cluster binding; GO:0016835 carbon-oxygen lyase activity; GO:0051540 metal cluster binding;	K01681	ACO; aconitate hydratase [EC:4.2.1.3]	haw00630 Glyoxylate and dicarboxylate metabolism; haw01200 Carbon metabolism; haw00020 Citrate cycle (TCA cycle); haw01230 Biosynthesis of amino acids; haw01210 2-Oxocarboxylic acid metabolism; haw01100 Metabolic pathways;	IPR001030; IPR000573; IPR015932; IPR015928; IPR015931;	Aconitase/3-isopropylmalate dehydratase large subunit, alpha/beta/alpha domain; Aconitase A/isopropylmalate dehydratase small subunit, swivel domain; Aconitase/3-isopropylmalate dehydratase large subunit, alpha/beta/alpha, subdomain 2; Aconitase/3-isopropylmalate dehydratase, swivel; Aconitase/3-isopropylmalate dehydratase large subunit, alpha/beta/alpha, subdomain 1/3;	CE	KOG0453	Aconitase/homoaconitase (aconitase superfamily)
CL13194.Contig2_All	686	K	0.602	0.0035227	Down	Probable aconitate hydratase, mitochondrial (Precursor) GN=aco-2	aco-2	0.999893	6.31238e-08	87.963	ISLLGLK(1)DLAPGKPVECEIK	3	-0.35971	1.117	1.239	1.258	0.641	0.827	0.709	cytoplasm	GO:0072350 tricarboxylic acid metabolic process; GO:0055114 oxidation-reduction process; GO:0044281 small molecule metabolic process; GO:0044763 single-organism cellular process; GO:0006099 tricarboxylic acid cycle; GO:0044699 single-organism process; GO:0044238 primary metabolic process; GO:0045333 cellular respiration; GO:0044237 cellular metabolic process; GO:0071704 organic substance metaboli…		GO:0003824 catalytic activity; GO:0005488 binding; GO:0051536 iron-sulfur cluster binding; GO:0003994 aconitate hydratase activity; GO:0016829 lyase activity; GO:0016836 hydro-lyase activity; GO:0051539 4 iron, 4 sulfur cluster binding; GO:0016835 carbon-oxygen lyase activity; GO:0051540 metal cluster binding;	K01681	ACO; aconitate hydratase [EC:4.2.1.3]	haw00630 Glyoxylate and dicarboxylate metabolism; haw01200 Carbon metabolism; haw00020 Citrate cycle (TCA cycle); haw01230 Biosynthesis of amino acids; haw01210 2-Oxocarboxylic acid metabolism; haw01100 Metabolic pathways;	IPR001030; IPR000573; IPR015932; IPR015928; IPR015931;	Aconitase/3-isopropylmalate dehydratase large subunit, alpha/beta/alpha domain; Aconitase A/isopropylmalate dehydratase small subunit, swivel domain; Aconitase/3-isopropylmalate dehydratase large subunit, alpha/beta/alpha, subdomain 2; Aconitase/3-isopropylmalate dehydratase, swivel; Aconitase/3-isopropylmalate dehydratase large subunit, alpha/beta/alpha, subdomain 1/3;	CE	KOG0453	Aconitase/homoaconitase (aconitase superfamily)
CL13394.Contig2_All	112	K	0.399	0.002039	Down	Malate dehydrogenase, cytoplasmic GN=MDH	MDH	1	5.3523e-06	124.12	IFK(1)EQGQALDK	2	-0.42625	1.655	1.596	1.334	0.636	0.487	0.708	cytoplasm	GO:0043648 dicarboxylic acid metabolic process; GO:0055114 oxidation-reduction process; GO:0044281 small molecule metabolic process; GO:0044763 single-organism cellular process; GO:0044699 single-organism process; GO:0005975 carbohydrate metabolic process; GO:0044238 primary metabolic process; GO:0044237 cellular metabolic process; GO:0071704 organic substance metabolic process; GO:0008152 metabo…		GO:0016614 oxidoreductase activity, acting on CH-OH group of donors; GO:0016616 oxidoreductase activity, acting on the CH-OH group of donors, NAD or NADP as acceptor; GO:0016615 malate dehydrogenase activity; GO:0003824 catalytic activity; GO:0030060 L-malate dehydrogenase activity; GO:0016491 oxidoreductase activity;	K00025	MDH1; malate dehydrogenase [EC:1.1.1.37]	haw00630 Glyoxylate and dicarboxylate metabolism; haw00620 Pyruvate metabolism; haw00270 Cysteine and methionine metabolism; haw01200 Carbon metabolism; haw00020 Citrate cycle (TCA cycle); haw01100 Metabolic pathways;	IPR022383; IPR016040; IPR001236; IPR015955;	Lactate/malate dehydrogenase, C-terminal; NAD(P)-binding domain; Lactate/malate dehydrogenase, N-terminal; Lactate dehydrogenase/glycoside hydrolase, family 4, C-terminal;	C	KOG1496	Malate dehydrogenase
CL13394.Contig2_All	231	K	0.393	0.00056012	Down	Malate dehydrogenase, cytoplasmic GN=MDH	MDH	1	4.73101e-08	139.38	STFVTTVQK(1)R	2	1.0423	1.483	1.805	1.324	0.588	0.596	0.627	cytoplasm	GO:0043648 dicarboxylic acid metabolic process; GO:0055114 oxidation-reduction process; GO:0044281 small molecule metabolic process; GO:0044763 single-organism cellular process; GO:0044699 single-organism process; GO:0005975 carbohydrate metabolic process; GO:0044238 primary metabolic process; GO:0044237 cellular metabolic process; GO:0071704 organic substance metabolic process; GO:0008152 metabo…		GO:0016614 oxidoreductase activity, acting on CH-OH group of donors; GO:0016616 oxidoreductase activity, acting on the CH-OH group of donors, NAD or NADP as acceptor; GO:0016615 malate dehydrogenase activity; GO:0003824 catalytic activity; GO:0030060 L-malate dehydrogenase activity; GO:0016491 oxidoreductase activity;	K00025	MDH1; malate dehydrogenase [EC:1.1.1.37]	haw00630 Glyoxylate and dicarboxylate metabolism; haw00620 Pyruvate metabolism; haw00270 Cysteine and methionine metabolism; haw01200 Carbon metabolism; haw00020 Citrate cycle (TCA cycle); haw01100 Metabolic pathways;	IPR022383; IPR016040; IPR001236; IPR015955;	Lactate/malate dehydrogenase, C-terminal; NAD(P)-binding domain; Lactate/malate dehydrogenase, N-terminal; Lactate dehydrogenase/glycoside hydrolase, family 4, C-terminal;	C	KOG1496	Malate dehydrogenase
CL13394.Contig2_All	120	K	0.457	0.0013958	Down	Malate dehydrogenase, cytoplasmic GN=MDH	MDH	1	0.000110903	107.03	EQGQALDK(1)VAR	2	1.2629	1.361	1.698	1.296	0.731	0.61	0.651	cytoplasm	GO:0043648 dicarboxylic acid metabolic process; GO:0055114 oxidation-reduction process; GO:0044281 small molecule metabolic process; GO:0044763 single-organism cellular process; GO:0044699 single-organism process; GO:0005975 carbohydrate metabolic process; GO:0044238 primary metabolic process; GO:0044237 cellular metabolic process; GO:0071704 organic substance metabolic process; GO:0008152 metabo…		GO:0016614 oxidoreductase activity, acting on CH-OH group of donors; GO:0016616 oxidoreductase activity, acting on the CH-OH group of donors, NAD or NADP as acceptor; GO:0016615 malate dehydrogenase activity; GO:0003824 catalytic activity; GO:0030060 L-malate dehydrogenase activity; GO:0016491 oxidoreductase activity;	K00025	MDH1; malate dehydrogenase [EC:1.1.1.37]	haw00630 Glyoxylate and dicarboxylate metabolism; haw00620 Pyruvate metabolism; haw00270 Cysteine and methionine metabolism; haw01200 Carbon metabolism; haw00020 Citrate cycle (TCA cycle); haw01100 Metabolic pathways;	IPR022383; IPR016040; IPR001236; IPR015955;	Lactate/malate dehydrogenase, C-terminal; NAD(P)-binding domain; Lactate/malate dehydrogenase, N-terminal; Lactate dehydrogenase/glycoside hydrolase, family 4, C-terminal;	C	KOG1496	Malate dehydrogenase
CL13394.Contig2_All	241	K	0.546	0.0073189	Down	Malate dehydrogenase, cytoplasmic GN=MDH	MDH	1	0.00979954	55.718	K(1)MSSALSAAK	2	-2.6164	1.235	1.42	1.32		0.798	0.648	cytoplasm	GO:0043648 dicarboxylic acid metabolic process; GO:0055114 oxidation-reduction process; GO:0044281 small molecule metabolic process; GO:0044763 single-organism cellular process; GO:0044699 single-organism process; GO:0005975 carbohydrate metabolic process; GO:0044238 primary metabolic process; GO:0044237 cellular metabolic process; GO:0071704 organic substance metabolic process; GO:0008152 metabo…		GO:0016614 oxidoreductase activity, acting on CH-OH group of donors; GO:0016616 oxidoreductase activity, acting on the CH-OH group of donors, NAD or NADP as acceptor; GO:0016615 malate dehydrogenase activity; GO:0003824 catalytic activity; GO:0030060 L-malate dehydrogenase activity; GO:0016491 oxidoreductase activity;	K00025	MDH1; malate dehydrogenase [EC:1.1.1.37]	haw00630 Glyoxylate and dicarboxylate metabolism; haw00620 Pyruvate metabolism; haw00270 Cysteine and methionine metabolism; haw01200 Carbon metabolism; haw00020 Citrate cycle (TCA cycle); haw01100 Metabolic pathways;	IPR022383; IPR016040; IPR001236; IPR015955;	Lactate/malate dehydrogenase, C-terminal; NAD(P)-binding domain; Lactate/malate dehydrogenase, N-terminal; Lactate dehydrogenase/glycoside hydrolase, family 4, C-terminal;	C	KOG1496	Malate dehydrogenase
CL13408.Contig2_All	40	K	0.704	0.0064612	Down	Succinyl-CoA ligase [ADP-forming] subunit beta, mitochondrial (Precursor) GN=scsC	scsC	1	4.95932e-15	157.56	FAK(1)ELNTQDIVLK	2	-0.94588	1.183	1.247	1.018	0.832	0.766	0.831	cytoplasm	GO:0008152 metabolic process;		GO:0005524 ATP binding; GO:1901265 nucleoside phosphate binding; GO:0001882 nucleoside binding; GO:0043167 ion binding; GO:0000166 nucleotide binding; GO:0097159 organic cyclic compound binding; GO:1901363 heterocyclic compound binding; GO:0032549 ribonucleoside binding; GO:0097367 carbohydrate derivative binding; GO:0003824 catalytic activity; GO:0032553 ribonucleotide binding; GO:0005488 bindin…	K01900	LSC2; succinyl-CoA synthetase beta subunit [EC:6.2.1.4 6.2.1.5]	haw01200 Carbon metabolism; haw00640 Propanoate metabolism; haw00020 Citrate cycle (TCA cycle); haw01100 Metabolic pathways;	IPR005811; IPR011761; IPR013816; IPR013650; IPR013815; IPR016102;	ATP-citrate lyase/succinyl-CoA ligase; ATP-grasp fold; ATP-grasp fold, subdomain 2; ATP-grasp fold, succinyl-CoA synthetase-type; ATP-grasp fold, subdomain 1; Succinyl-CoA synthetase-like;	C	KOG2799	Succinyl-CoA synthetase, beta subunit
CL13408.Contig2_All	64	K	0.606	0.0110359	Down	Succinyl-CoA ligase [ADP-forming] subunit beta, mitochondrial (Precursor) GN=scsC	scsC	1	0.000275243	90.689	GAFK(1)SGLQGGVK	2	-0.63795	1.059	1.231	1.344	0.684	0.867	0.65	cytoplasm	GO:0008152 metabolic process;		GO:0005524 ATP binding; GO:1901265 nucleoside phosphate binding; GO:0001882 nucleoside binding; GO:0043167 ion binding; GO:0000166 nucleotide binding; GO:0097159 organic cyclic compound binding; GO:1901363 heterocyclic compound binding; GO:0032549 ribonucleoside binding; GO:0097367 carbohydrate derivative binding; GO:0003824 catalytic activity; GO:0032553 ribonucleotide binding; GO:0005488 bindin…	K01900	LSC2; succinyl-CoA synthetase beta subunit [EC:6.2.1.4 6.2.1.5]	haw01200 Carbon metabolism; haw00640 Propanoate metabolism; haw00020 Citrate cycle (TCA cycle); haw01100 Metabolic pathways;	IPR005811; IPR011761; IPR013816; IPR013650; IPR013815; IPR016102;	ATP-citrate lyase/succinyl-CoA ligase; ATP-grasp fold; ATP-grasp fold, subdomain 2; ATP-grasp fold, succinyl-CoA synthetase-type; ATP-grasp fold, subdomain 1; Succinyl-CoA synthetase-like;	C	KOG2799	Succinyl-CoA synthetase, beta subunit
CL13408.Contig2_All	236	K	0.434	3.5165e-05	Down	Succinyl-CoA ligase [ADP-forming] subunit beta, mitochondrial (Precursor) GN=scsC	scsC	1	0.0111465	81.296	QK(1)ELFALR	2	-1.6406	1.273	1.322	1.401	0.589	0.6	0.547	cytoplasm	GO:0008152 metabolic process;		GO:0005524 ATP binding; GO:1901265 nucleoside phosphate binding; GO:0001882 nucleoside binding; GO:0043167 ion binding; GO:0000166 nucleotide binding; GO:0097159 organic cyclic compound binding; GO:1901363 heterocyclic compound binding; GO:0032549 ribonucleoside binding; GO:0097367 carbohydrate derivative binding; GO:0003824 catalytic activity; GO:0032553 ribonucleotide binding; GO:0005488 bindin…	K01900	LSC2; succinyl-CoA synthetase beta subunit [EC:6.2.1.4 6.2.1.5]	haw01200 Carbon metabolism; haw00640 Propanoate metabolism; haw00020 Citrate cycle (TCA cycle); haw01100 Metabolic pathways;	IPR005811; IPR011761; IPR013816; IPR013650; IPR013815; IPR016102;	ATP-citrate lyase/succinyl-CoA ligase; ATP-grasp fold; ATP-grasp fold, subdomain 2; ATP-grasp fold, succinyl-CoA synthetase-type; ATP-grasp fold, subdomain 1; Succinyl-CoA synthetase-like;	C	KOG2799	Succinyl-CoA synthetase, beta subunit
CL13428.Contig2_All	12	K	0.324	6.1944e-05	Down	Cytochrome c	---	1	0.000709594	75.115	GIPAGNAENGK(1)K	2	-0.94697	1.371	1.395	1.438	0.455	0.403	0.502	mitochondria			GO:0097159 organic cyclic compound binding; GO:1901363 heterocyclic compound binding; GO:0009055 electron carrier activity; GO:0020037 heme binding; GO:0046906 tetrapyrrole binding; GO:0005488 binding;	K08738	CYC; cytochrome c	haw04214 Apoptosis - fly; haw04215 Apoptosis - multiple species;	IPR009056;	Cytochrome c-like domain;	C	KOG3453	Cytochrome c
CL13442.Contig2_All	146	K	0.254	0.00114163	Down	similar to CG10527 [Papilio xuthus]	---	1	0.0357748	50.354	AK(1)EQGSLTPGK	2	0.26166	2.732	1.765	1.649	0.489	0.518	0.552	cytoplasm							IPR024518;	Domain of unknown function DUF3421;	O	KOG1366	Alpha-macroglobulin
CL13456.Contig2_All	98	K	0.266	0.027225	Down	Cofilin/actin-depolymerizing factor homolog GN=tsr	tsr	1	0.000322524	76.759	LFLMSWCPDTAK(1)VK	2	-0.87621	2.053	2.402	1.148	0.331	0.871	0.29	extracellular	GO:0051261 protein depolymerization; GO:0016043 cellular component organization; GO:0071822 protein complex subunit organization; GO:0044763 single-organism cellular process; GO:0032984 macromolecular complex disassembly; GO:0007015 actin filament organization; GO:0008154 actin polymerization or depolymerization; GO:0044699 single-organism process; GO:0030042 actin filament depolymerization; GO:0…	GO:0043226 organelle; GO:0005856 cytoskeleton; GO:0043229 intracellular organelle; GO:0043232 intracellular non-membrane-bounded organelle; GO:0044464 cell part; GO:0005622 intracellular; GO:0044424 intracellular part; GO:0005623 cell; GO:0015629 actin cytoskeleton; GO:0043228 non-membrane-bounded organelle;	GO:0003779 actin binding; GO:0005515 protein binding; GO:0008092 cytoskeletal protein binding; GO:0005488 binding;	K05765			IPR029006; IPR002108;	ADF-H/Gelsolin-like domain; Actin-depolymerising factor homology domain;	Z	KOG1735	Actin depolymerizing factor
CL13456.Contig2_All	102	K	0.444	0.04704	Down	Cofilin/actin-depolymerizing factor homolog GN=tsr	tsr	0.99997	0.00956038	47.227	K(1)MLYSSSFDALKK	3	0.27675	1.506	1.513	1.603	0.888	0.701	0.465	extracellular	GO:0051261 protein depolymerization; GO:0016043 cellular component organization; GO:0071822 protein complex subunit organization; GO:0044763 single-organism cellular process; GO:0032984 macromolecular complex disassembly; GO:0007015 actin filament organization; GO:0008154 actin polymerization or depolymerization; GO:0044699 single-organism process; GO:0030042 actin filament depolymerization; GO:0…	GO:0043226 organelle; GO:0005856 cytoskeleton; GO:0043229 intracellular organelle; GO:0043232 intracellular non-membrane-bounded organelle; GO:0044464 cell part; GO:0005622 intracellular; GO:0044424 intracellular part; GO:0005623 cell; GO:0015629 actin cytoskeleton; GO:0043228 non-membrane-bounded organelle;	GO:0003779 actin binding; GO:0005515 protein binding; GO:0008092 cytoskeletal protein binding; GO:0005488 binding;	K05765			IPR029006; IPR002108;	ADF-H/Gelsolin-like domain; Actin-depolymerising factor homology domain;	Z	KOG1735	Actin depolymerizing factor
CL13456.Contig2_All	17	K	0.326	0.0026792	Down	Cofilin/actin-depolymerizing factor homolog GN=tsr	tsr	1	0.00760963	85.161	TTYEEIK(1)K	2	-2.361	1.923		1.793	0.564	0.721	0.534	extracellular	GO:0051261 protein depolymerization; GO:0016043 cellular component organization; GO:0071822 protein complex subunit organization; GO:0044763 single-organism cellular process; GO:0032984 macromolecular complex disassembly; GO:0007015 actin filament organization; GO:0008154 actin polymerization or depolymerization; GO:0044699 single-organism process; GO:0030042 actin filament depolymerization; GO:0…	GO:0043226 organelle; GO:0005856 cytoskeleton; GO:0043229 intracellular organelle; GO:0043232 intracellular non-membrane-bounded organelle; GO:0044464 cell part; GO:0005622 intracellular; GO:0044424 intracellular part; GO:0005623 cell; GO:0015629 actin cytoskeleton; GO:0043228 non-membrane-bounded organelle;	GO:0003779 actin binding; GO:0005515 protein binding; GO:0008092 cytoskeletal protein binding; GO:0005488 binding;	K05765			IPR029006; IPR002108;	ADF-H/Gelsolin-like domain; Actin-depolymerising factor homology domain;	Z	KOG1735	Actin depolymerizing factor
CL13456.Contig2_All	113	K	0.266	0.00132054	Down	Cofilin/actin-depolymerizing factor homolog GN=tsr	tsr	1	0.000632335	84.169	MLYSSSFDALK(1)K	2	0.80368	1.835	1.66	2.071	0.591	0.355	0.532	extracellular	GO:0051261 protein depolymerization; GO:0016043 cellular component organization; GO:0071822 protein complex subunit organization; GO:0044763 single-organism cellular process; GO:0032984 macromolecular complex disassembly; GO:0007015 actin filament organization; GO:0008154 actin polymerization or depolymerization; GO:0044699 single-organism process; GO:0030042 actin filament depolymerization; GO:0…	GO:0043226 organelle; GO:0005856 cytoskeleton; GO:0043229 intracellular organelle; GO:0043232 intracellular non-membrane-bounded organelle; GO:0044464 cell part; GO:0005622 intracellular; GO:0044424 intracellular part; GO:0005623 cell; GO:0015629 actin cytoskeleton; GO:0043228 non-membrane-bounded organelle;	GO:0003779 actin binding; GO:0005515 protein binding; GO:0008092 cytoskeletal protein binding; GO:0005488 binding;	K05765			IPR029006; IPR002108;	ADF-H/Gelsolin-like domain; Actin-depolymerising factor homology domain;	Z	KOG1735	Actin depolymerizing factor
CL13591.Contig2_All	298	K	0.53	0.034843	Down	6-phosphogluconate dehydrogenase, decarboxylating GN=Pgd	Pgd	1	0.0159241	58.781	ASK(1)VLPGSATK	2	1.1579	1.065	1.795	1.138	0.565	0.736	0.816	cytoplasm	GO:0006739 NADP metabolic process; GO:0019362 pyridine nucleotide metabolic process; GO:0006725 cellular aromatic compound metabolic process; GO:0046496 nicotinamide nucleotide metabolic process; GO:0009117 nucleotide metabolic process; GO:0044699 single-organism process; GO:0072524 pyridine-containing compound metabolic process; GO:0044237 cellular metabolic process; GO:0006796 phosphate-contain…		GO:0016614 oxidoreductase activity, acting on CH-OH group of donors; GO:0016616 oxidoreductase activity, acting on the CH-OH group of donors, NAD or NADP as acceptor; GO:0004616 phosphogluconate dehydrogenase (decarboxylating) activity; GO:0003824 catalytic activity; GO:0016491 oxidoreductase activity;	K00033	PGD; 6-phosphogluconate dehydrogenase [EC:1.1.1.44 1.1.1.343]	haw01200 Carbon metabolism; haw00030 Pentose phosphate pathway; haw00480 Glutathione metabolism; haw01100 Metabolic pathways;	IPR006115; IPR013328; IPR008927; IPR006114; IPR016040; IPR012284;	6-phosphogluconate dehydrogenase, NADP-binding; 6-phosphogluconate dehydrogenase, domain 2; 6-phosphogluconate dehydrogenase C-terminal domain-like; 6-phosphogluconate dehydrogenase, C-terminal; NAD(P)-binding domain; 6-phosphogluconate dehydrogenase, domain 3;	G	KOG2653	6-phosphogluconate dehydrogenase
CL13664.Contig2_All	169	K	1.597	0.018298	Up	Probable glutaryl-CoA dehydrogenase, mitochondrial (Precursor) GN=F54D5.7	F54D5.7	1	0.00225865	84.687	NK(1)TYVLSGSK	2	-0.18527	0.933	0.624	0.724	1.153	1.172	1.318	cytoplasm	GO:0044699 single-organism process; GO:0008152 metabolic process; GO:0055114 oxidation-reduction process; GO:0044710 single-organism metabolic process;		GO:1901265 nucleoside phosphate binding; GO:0050660 flavin adenine dinucleotide binding; GO:0043167 ion binding; GO:0000166 nucleotide binding; GO:0048037 cofactor binding; GO:0016491 oxidoreductase activity; GO:0016627 oxidoreductase activity, acting on the CH-CH group of donors; GO:1901363 heterocyclic compound binding; GO:0097159 organic cyclic compound binding; GO:0003824 catalytic activity; …	K00252	GCDH; glutaryl-CoA dehydrogenase [EC:1.3.8.6]	haw00380 Tryptophan metabolism; haw00310 Lysine degradation; haw00071 Fatty acid degradation; haw01100 Metabolic pathways;	IPR013786; IPR009100; IPR006091; IPR009075;	Acyl-CoA dehydrogenase/oxidase, N-terminal; Acyl-CoA dehydrogenase/oxidase, N-terminal and middle domain; Acyl-CoA oxidase/dehydrogenase, central domain; Acyl-CoA dehydrogenase/oxidase C-terminal;	E	KOG0138	Glutaryl-CoA dehydrogenase
CL13773.Contig1_All	140	K	1.465	0.0179382	Up	Insulin-degrading enzyme GN=Ide	Ide	1	4.75144e-21	147.06	ELSAVNSEHEK(1)NTSSDTWR	3	-0.14286	0.985	0.953	0.849	1.368	1.157	1.558	cytoplasm,nucleus	GO:0006508 proteolysis; GO:0008152 metabolic process; GO:0043170 macromolecule metabolic process; GO:0019538 protein metabolic process; GO:0044238 primary metabolic process; GO:0071704 organic substance metabolic process;		GO:0004175 endopeptidase activity; GO:0004222 metalloendopeptidase activity; GO:0008233 peptidase activity; GO:0003824 catalytic activity; GO:0005488 binding; GO:0043167 ion binding; GO:0070011 peptidase activity, acting on L-amino acid peptides; GO:0043169 cation binding; GO:0046872 metal ion binding; GO:0008237 metallopeptidase activity; GO:0016787 hydrolase activity;	K01408			IPR007863; IPR032632; IPR011765; IPR011249; IPR011237;	Peptidase M16, C-terminal; Peptidase M16, middle/third domain; Peptidase M16, N-terminal; Metalloenzyme, LuxS/M16 peptidase-like; Peptidase M16 domain;	O	KOG0959	N-arginine dibasic convertase NRD1 and related Zn2+-dependent endopeptidases, insulinase superfamily
CL13829.Contig1_All	370	K	0.633	0.04966	Down	Isocitrate dehydrogenase [NADP], mitochondrial (Precursor) GN=idhM	idhM	1	1.25151e-07	117.93	MTK(1)DLVICIHGLK	3	-0.46135	1.323	1.029	1.195	0.962	0.564	0.721	cytoplasm	GO:0072350 tricarboxylic acid metabolic process; GO:0008152 metabolic process; GO:0055114 oxidation-reduction process; GO:0044710 single-organism metabolic process; GO:0044281 small molecule metabolic process; GO:0044763 single-organism cellular process; GO:0019752 carboxylic acid metabolic process; GO:0044699 single-organism process; GO:0006102 isocitrate metabolic process; GO:0006082 organic ac…		GO:0000287 magnesium ion binding; GO:1901265 nucleoside phosphate binding; GO:0043167 ion binding; GO:0004448 isocitrate dehydrogenase activity; GO:0000166 nucleotide binding; GO:0048037 cofactor binding; GO:0016491 oxidoreductase activity; GO:0016614 oxidoreductase activity, acting on CH-OH group of donors; GO:1901363 heterocyclic compound binding; GO:0097159 organic cyclic compound binding; GO:…	K00031	IDH1; isocitrate dehydrogenase [EC:1.1.1.42]	haw01200 Carbon metabolism; haw00020 Citrate cycle (TCA cycle); haw01230 Biosynthesis of amino acids; haw01210 2-Oxocarboxylic acid metabolism; haw04146 Peroxisome; haw00480 Glutathione metabolism; haw01100 Metabolic pathways;	IPR024084;	Isopropylmalate dehydrogenase-like domain;	C	KOG1526	NADP-dependent isocitrate dehydrogenase
CL13829.Contig1_All	88	K	0.654	0.0044197	Down	Isocitrate dehydrogenase [NADP], mitochondrial (Precursor) GN=idhM	idhM	1	0.00191223	75.819	K(1)MWLSPNGTIR	2	1.6747	1.307	1.183	1.029	0.791	0.735	0.774	cytoplasm	GO:0072350 tricarboxylic acid metabolic process; GO:0008152 metabolic process; GO:0055114 oxidation-reduction process; GO:0044710 single-organism metabolic process; GO:0044281 small molecule metabolic process; GO:0044763 single-organism cellular process; GO:0019752 carboxylic acid metabolic process; GO:0044699 single-organism process; GO:0006102 isocitrate metabolic process; GO:0006082 organic ac…		GO:0000287 magnesium ion binding; GO:1901265 nucleoside phosphate binding; GO:0043167 ion binding; GO:0004448 isocitrate dehydrogenase activity; GO:0000166 nucleotide binding; GO:0048037 cofactor binding; GO:0016491 oxidoreductase activity; GO:0016614 oxidoreductase activity, acting on CH-OH group of donors; GO:1901363 heterocyclic compound binding; GO:0097159 organic cyclic compound binding; GO:…	K00031	IDH1; isocitrate dehydrogenase [EC:1.1.1.42]	haw01200 Carbon metabolism; haw00020 Citrate cycle (TCA cycle); haw01230 Biosynthesis of amino acids; haw01210 2-Oxocarboxylic acid metabolism; haw04146 Peroxisome; haw00480 Glutathione metabolism; haw01100 Metabolic pathways;	IPR024084;	Isopropylmalate dehydrogenase-like domain;	C	KOG1526	NADP-dependent isocitrate dehydrogenase
CL13829.Contig1_All	256	K	0.308	0.0041958	Down	Isocitrate dehydrogenase [NADP], mitochondrial (Precursor) GN=idhM	idhM	1	1.10961e-14	117.84	LIDDMVAQAIK(1)GSGGFVWACK	3	1.3821	1.454	1.303	1.002	0.367		0.405	cytoplasm	GO:0072350 tricarboxylic acid metabolic process; GO:0008152 metabolic process; GO:0055114 oxidation-reduction process; GO:0044710 single-organism metabolic process; GO:0044281 small molecule metabolic process; GO:0044763 single-organism cellular process; GO:0019752 carboxylic acid metabolic process; GO:0044699 single-organism process; GO:0006102 isocitrate metabolic process; GO:0006082 organic ac…		GO:0000287 magnesium ion binding; GO:1901265 nucleoside phosphate binding; GO:0043167 ion binding; GO:0004448 isocitrate dehydrogenase activity; GO:0000166 nucleotide binding; GO:0048037 cofactor binding; GO:0016491 oxidoreductase activity; GO:0016614 oxidoreductase activity, acting on CH-OH group of donors; GO:1901363 heterocyclic compound binding; GO:0097159 organic cyclic compound binding; GO:…	K00031	IDH1; isocitrate dehydrogenase [EC:1.1.1.42]	haw01200 Carbon metabolism; haw00020 Citrate cycle (TCA cycle); haw01230 Biosynthesis of amino acids; haw01210 2-Oxocarboxylic acid metabolism; haw04146 Peroxisome; haw00480 Glutathione metabolism; haw01100 Metabolic pathways;	IPR024084;	Isopropylmalate dehydrogenase-like domain;	C	KOG1526	NADP-dependent isocitrate dehydrogenase
CL13829.Contig1_All	113	K	0.66	0.0043171	Down	Isocitrate dehydrogenase [NADP], mitochondrial (Precursor) GN=idhM	idhM	1	3.46869e-05	118.04	EPILCK(1)SIPR	2	0.80874	1.291	1.091	1.12	0.726	0.846	0.738	cytoplasm	GO:0072350 tricarboxylic acid metabolic process; GO:0008152 metabolic process; GO:0055114 oxidation-reduction process; GO:0044710 single-organism metabolic process; GO:0044281 small molecule metabolic process; GO:0044763 single-organism cellular process; GO:0019752 carboxylic acid metabolic process; GO:0044699 single-organism process; GO:0006102 isocitrate metabolic process; GO:0006082 organic ac…		GO:0000287 magnesium ion binding; GO:1901265 nucleoside phosphate binding; GO:0043167 ion binding; GO:0004448 isocitrate dehydrogenase activity; GO:0000166 nucleotide binding; GO:0048037 cofactor binding; GO:0016491 oxidoreductase activity; GO:0016614 oxidoreductase activity, acting on CH-OH group of donors; GO:1901363 heterocyclic compound binding; GO:0097159 organic cyclic compound binding; GO:…	K00031	IDH1; isocitrate dehydrogenase [EC:1.1.1.42]	haw01200 Carbon metabolism; haw00020 Citrate cycle (TCA cycle); haw01230 Biosynthesis of amino acids; haw01210 2-Oxocarboxylic acid metabolism; haw04146 Peroxisome; haw00480 Glutathione metabolism; haw01100 Metabolic pathways;	IPR024084;	Isopropylmalate dehydrogenase-like domain;	C	KOG1526	NADP-dependent isocitrate dehydrogenase
CL1424.Contig3_All	161	K	0.272	0.0029988	Down	Tropomyosin-1	---	1	0.00230912	62.055	LLAEDADGK(1)SDEVSR	2	-1.3013	1.935	2.093	1.82	0.628		0.433	cytoplasm				K10373					Z	KOG1003	Actin filament-coating protein tropomyosin
CL14402.Contig2_All	102	K	0.545	0.00171611	Down	ATP synthase subunit gamma, mitochondrial (Precursor) GN=ATPsyn-gamma	ATPsyn-gamma	1	2.54263e-11	123.15	LAEPGAENIK(1)VICVGDK	2	-1.706	1.076	1.32	1.132	0.588	0.705	0.629	mitochondria	GO:0009116 nucleoside metabolic process; GO:0042278 purine nucleoside metabolic process; GO:0009167 purine ribonucleoside monophosphate metabolic process; GO:0009117 nucleotide metabolic process; GO:0044699 single-organism process; GO:0046129 purine ribonucleoside biosynthetic process; GO:0009163 nucleoside biosynthetic process; GO:0009058 biosynthetic process; GO:0009156 ribonucleoside monophosp…	GO:0045261 proton-transporting ATP synthase complex, catalytic core F(1); GO:0016020 membrane; GO:0098796 membrane protein complex; GO:0044425 membrane part; GO:0044464 cell part; GO:0005622 intracellular; GO:0016469 proton-transporting two-sector ATPase complex; GO:0032991 macromolecular complex; GO:0033178 proton-transporting two-sector ATPase complex, catalytic domain; GO:0044424 intracellular…	GO:0022804 active transmembrane transporter activity; GO:0042625 ATPase coupled ion transmembrane transporter activity; GO:0015075 ion transmembrane transporter activity; GO:0022853 active ion transmembrane transporter activity; GO:0015399 primary active transmembrane transporter activity; GO:0022892 substrate-specific transporter activity; GO:0044769 ATPase activity, coupled to transmembrane mov…	K02136	ATPeF1G; F-type H+-transporting ATPase subunit gamma	haw00190 Oxidative phosphorylation; haw01100 Metabolic pathways;			C	KOG1531	F0F1-type ATP synthase, gamma subunit
CL14402.Contig2_All	162	K	0.619	0.00066444	Down	ATP synthase subunit gamma, mitochondrial (Precursor) GN=ATPsyn-gamma	ATPsyn-gamma	1	0.0337513	74.439	IIYNK(1)FR	2	0.63883	1.077	1.18	1.17	0.68	0.766	0.675	mitochondria	GO:0009116 nucleoside metabolic process; GO:0042278 purine nucleoside metabolic process; GO:0009167 purine ribonucleoside monophosphate metabolic process; GO:0009117 nucleotide metabolic process; GO:0044699 single-organism process; GO:0046129 purine ribonucleoside biosynthetic process; GO:0009163 nucleoside biosynthetic process; GO:0009058 biosynthetic process; GO:0009156 ribonucleoside monophosp…	GO:0045261 proton-transporting ATP synthase complex, catalytic core F(1); GO:0016020 membrane; GO:0098796 membrane protein complex; GO:0044425 membrane part; GO:0044464 cell part; GO:0005622 intracellular; GO:0016469 proton-transporting two-sector ATPase complex; GO:0032991 macromolecular complex; GO:0033178 proton-transporting two-sector ATPase complex, catalytic domain; GO:0044424 intracellular…	GO:0022804 active transmembrane transporter activity; GO:0042625 ATPase coupled ion transmembrane transporter activity; GO:0015075 ion transmembrane transporter activity; GO:0022853 active ion transmembrane transporter activity; GO:0015399 primary active transmembrane transporter activity; GO:0022892 substrate-specific transporter activity; GO:0044769 ATPase activity, coupled to transmembrane mov…	K02136	ATPeF1G; F-type H+-transporting ATPase subunit gamma	haw00190 Oxidative phosphorylation; haw01100 Metabolic pathways;			C	KOG1531	F0F1-type ATP synthase, gamma subunit
CL14413.Contig1_All	53	K	0.289	0.00046136	Down	D-3-phosphoglycerate dehydrogenase GN=serA	serA	1	1.26024e-05	93.106	SASQVTK(1)EVLEAGAK	2	0.41387	2.223	2.791	1.955	0.696	0.718	0.603	cytoskeleton	GO:0044699 single-organism process; GO:0008152 metabolic process; GO:0055114 oxidation-reduction process; GO:0044710 single-organism metabolic process;		GO:0097159 organic cyclic compound binding; GO:1901363 heterocyclic compound binding; GO:0016614 oxidoreductase activity, acting on CH-OH group of donors; GO:0016616 oxidoreductase activity, acting on the CH-OH group of donors, NAD or NADP as acceptor; GO:1901265 nucleoside phosphate binding; GO:0051287 NAD binding; GO:0003824 catalytic activity; GO:0005488 binding; GO:0000166 nucleotide binding;…	K00058	serA; D-3-phosphoglycerate dehydrogenase / 2-oxoglutarate reductase [EC:1.1.1.95 1.1.1.399]	haw01200 Carbon metabolism; haw00260 Glycine, serine and threonine metabolism; haw01230 Biosynthesis of amino acids; haw01100 Metabolic pathways;	IPR006139; IPR006140; IPR016040;	D-isomer specific 2-hydroxyacid dehydrogenase, catalytic domain; D-isomer specific 2-hydroxyacid dehydrogenase, NAD-binding domain; NAD(P)-binding domain;	E	KOG0068	D-3-phosphoglycerate dehydrogenase, D-isomer-specific 2-hydroxy acid dehydrogenase superfamily
CL14413.Contig1_All	284	K	0.482	0.00103931	Down	D-3-phosphoglycerate dehydrogenase GN=serA	serA	1	3.59153e-13	124.29	AVIATPHLGASTK(1)EAQVR	3	1.4652	1.639	1.774	1.716	0.966	0.757	0.748	cytoskeleton	GO:0044699 single-organism process; GO:0008152 metabolic process; GO:0055114 oxidation-reduction process; GO:0044710 single-organism metabolic process;		GO:0097159 organic cyclic compound binding; GO:1901363 heterocyclic compound binding; GO:0016614 oxidoreductase activity, acting on CH-OH group of donors; GO:0016616 oxidoreductase activity, acting on the CH-OH group of donors, NAD or NADP as acceptor; GO:1901265 nucleoside phosphate binding; GO:0051287 NAD binding; GO:0003824 catalytic activity; GO:0005488 binding; GO:0000166 nucleotide binding;…	K00058	serA; D-3-phosphoglycerate dehydrogenase / 2-oxoglutarate reductase [EC:1.1.1.95 1.1.1.399]	haw01200 Carbon metabolism; haw00260 Glycine, serine and threonine metabolism; haw01230 Biosynthesis of amino acids; haw01100 Metabolic pathways;	IPR006139; IPR006140; IPR016040;	D-isomer specific 2-hydroxyacid dehydrogenase, catalytic domain; D-isomer specific 2-hydroxyacid dehydrogenase, NAD-binding domain; NAD(P)-binding domain;	E	KOG0068	D-3-phosphoglycerate dehydrogenase, D-isomer-specific 2-hydroxy acid dehydrogenase superfamily
CL14413.Contig1_All	222	K	0.362	0.0061203	Down	D-3-phosphoglycerate dehydrogenase GN=serA	serA	0.903179	0.0110442	50.194	K(0.097)GIK(0.903)IVNVGR	3	0.43321	1.608	1.809	2.697	0.854	0.763	0.595	cytoskeleton	GO:0044699 single-organism process; GO:0008152 metabolic process; GO:0055114 oxidation-reduction process; GO:0044710 single-organism metabolic process;		GO:0097159 organic cyclic compound binding; GO:1901363 heterocyclic compound binding; GO:0016614 oxidoreductase activity, acting on CH-OH group of donors; GO:0016616 oxidoreductase activity, acting on the CH-OH group of donors, NAD or NADP as acceptor; GO:1901265 nucleoside phosphate binding; GO:0051287 NAD binding; GO:0003824 catalytic activity; GO:0005488 binding; GO:0000166 nucleotide binding;…	K00058	serA; D-3-phosphoglycerate dehydrogenase / 2-oxoglutarate reductase [EC:1.1.1.95 1.1.1.399]	haw01200 Carbon metabolism; haw00260 Glycine, serine and threonine metabolism; haw01230 Biosynthesis of amino acids; haw01100 Metabolic pathways;	IPR006139; IPR006140; IPR016040;	D-isomer specific 2-hydroxyacid dehydrogenase, catalytic domain; D-isomer specific 2-hydroxyacid dehydrogenase, NAD-binding domain; NAD(P)-binding domain;	E	KOG0068	D-3-phosphoglycerate dehydrogenase, D-isomer-specific 2-hydroxy acid dehydrogenase superfamily
CL14444.Contig2_All	203	K	0.206	8.1014e-05	Down	Probable acetyl-CoA acetyltransferase GN=DDB_G0271544	DDB_G0271544	1	1.61866e-11	132.97	TFADELVPVPVPQK(1)R	2	1.1479	2.031	1.922	1.728	0.435	0.408	0.329	cytoplasm	GO:0008152 metabolic process;		GO:0016746 transferase activity, transferring acyl groups; GO:0016747 transferase activity, transferring acyl groups other than amino-acyl groups; GO:0003824 catalytic activity; GO:0016740 transferase activity;	K00626	E2.3.1.9; acetyl-CoA C-acetyltransferase [EC:2.3.1.9]	haw00630 Glyoxylate and dicarboxylate metabolism; haw00620 Pyruvate metabolism; haw00310 Lysine degradation; haw00900 Terpenoid backbone biosynthesis; haw00072 Synthesis and degradation of ketone bodies; haw01100 Metabolic pathways; haw00380 Tryptophan metabolism; haw01200 Carbon metabolism; haw00640 Propanoate metabolism; haw00071 Fatty acid degradation; haw01212 Fatty acid metabolism; haw00280 …	IPR016039; IPR020616; IPR020617;	Thiolase-like; Thiolase, N-terminal; Thiolase, C-terminal;	I	KOG1390	Acetyl-CoA acetyltransferase
CL14444.Contig2_All	169	K	0.667	0.0199023	Down	Probable acetyl-CoA acetyltransferase GN=DDB_G0271544	DDB_G0271544	1	1.92041e-14	159.52	K(1)EQDDYAISSYK	2	-0.28644	1.199	1.235	1.305	0.975	0.673	0.846	cytoplasm	GO:0008152 metabolic process;		GO:0016746 transferase activity, transferring acyl groups; GO:0016747 transferase activity, transferring acyl groups other than amino-acyl groups; GO:0003824 catalytic activity; GO:0016740 transferase activity;	K00626	E2.3.1.9; acetyl-CoA C-acetyltransferase [EC:2.3.1.9]	haw00630 Glyoxylate and dicarboxylate metabolism; haw00620 Pyruvate metabolism; haw00310 Lysine degradation; haw00900 Terpenoid backbone biosynthesis; haw00072 Synthesis and degradation of ketone bodies; haw01100 Metabolic pathways; haw00380 Tryptophan metabolism; haw01200 Carbon metabolism; haw00640 Propanoate metabolism; haw00071 Fatty acid degradation; haw01212 Fatty acid metabolism; haw00280 …	IPR016039; IPR020616; IPR020617;	Thiolase-like; Thiolase, N-terminal; Thiolase, C-terminal;	I	KOG1390	Acetyl-CoA acetyltransferase
CL14549.Contig1_All	92	K	0.545	0.047018	Down	Glutathione S-transferase	---	1	2.6731e-08	117.83	FNNLLK(1)ENGGYFSGK	2	0.55707	1.68	1.475	1.255	0.967	0.636		cytoplasm			GO:0005515 protein binding; GO:0005488 binding;	K04097	HPGDS; prostaglandin-H2 D-isomerase / glutathione transferase [EC:5.3.99.2 2.5.1.18]	haw00590 Arachidonic acid metabolism; haw00980 Metabolism of xenobiotics by cytochrome P450; haw00982 Drug metabolism - cytochrome P450; haw00480 Glutathione metabolism; haw01100 Metabolic pathways;	IPR004046; IPR010987; IPR012336; IPR004045;	Glutathione S-transferase, C-terminal; Glutathione S-transferase, C-terminal-like; Thioredoxin-like fold; Glutathione S-transferase, N-terminal;	O	KOG1695	Glutathione S-transferase
CL14549.Contig1_All	63	K	0.234	0.00199728	Down	Glutathione S-transferase	---	1	3.17925e-07	118.73	NVTPVVQEK(1)DQAK	2	0.13612	2.256	1.815	2.052	0.324	0.642	0.465	cytoplasm			GO:0005515 protein binding; GO:0005488 binding;	K04097	HPGDS; prostaglandin-H2 D-isomerase / glutathione transferase [EC:5.3.99.2 2.5.1.18]	haw00590 Arachidonic acid metabolism; haw00980 Metabolism of xenobiotics by cytochrome P450; haw00982 Drug metabolism - cytochrome P450; haw00480 Glutathione metabolism; haw01100 Metabolic pathways;	IPR004046; IPR010987; IPR012336; IPR004045;	Glutathione S-transferase, C-terminal; Glutathione S-transferase, C-terminal-like; Thioredoxin-like fold; Glutathione S-transferase, N-terminal;	O	KOG1695	Glutathione S-transferase
CL14549.Contig1_All	145	K	0.316	0.00100379	Down	Glutathione S-transferase	---	1	0.00119421	80.17	SLPGVK(1)EYIVAR	2	-0.25412	1.574	2.104	1.854	0.614	0.665	0.47	cytoplasm			GO:0005515 protein binding; GO:0005488 binding;	K04097	HPGDS; prostaglandin-H2 D-isomerase / glutathione transferase [EC:5.3.99.2 2.5.1.18]	haw00590 Arachidonic acid metabolism; haw00980 Metabolism of xenobiotics by cytochrome P450; haw00982 Drug metabolism - cytochrome P450; haw00480 Glutathione metabolism; haw01100 Metabolic pathways;	IPR004046; IPR010987; IPR012336; IPR004045;	Glutathione S-transferase, C-terminal; Glutathione S-transferase, C-terminal-like; Thioredoxin-like fold; Glutathione S-transferase, N-terminal;	O	KOG1695	Glutathione S-transferase
CL14674.Contig2_All	35	K	0.49	0.0154358	Down	Cuticle protein 8	---	1	1.00296e-06	83.423	DGDVVK(1)GSYSFHEADGSIR	3	-0.055118	1.535	1.133	1.213	0.657	0.463	0.782	nucleus			GO:0042302 structural constituent of cuticle; GO:0005198 structural molecule activity;						T	KOG0661	MAPK related serine/threonine protein kinase
CL14718.Contig1_All	29	K	0.303	0.0193381	Down	PREDICTED: uncharacterized protein LOC101739120 [Bombyx mori]	---	1	9.8073e-07	130.41	APLSYTCK(1)FR	2	2.3908	2.619		1.773	0.881	0.622	0.493	cytoplasm,nucleus
CL1472.Contig2_All	137	K	0.338	0.0038818	Down	Triosephosphate isomerase GN=Tpi	Tpi	1	0.0035011	74.611	EAGK(1)TEEVVFR	2	0.89414		2.189	1.628	0.709	0.583	0.645	cytoplasm	GO:0006757 ATP generation from ADP; GO:0009116 nucleoside metabolic process; GO:0042278 purine nucleoside metabolic process; GO:0006165 nucleoside diphosphate phosphorylation; GO:0046031 ADP metabolic process; GO:0019362 pyridine nucleotide metabolic process; GO:0006096 glycolytic process; GO:0009167 purine ribonucleoside monophosphate metabolic process; GO:0009117 nucleotide metabolic process; G…		GO:0016853 isomerase activity; GO:0016860 intramolecular oxidoreductase activity; GO:0004807 triose-phosphate isomerase activity; GO:0003824 catalytic activity; GO:0016861 intramolecular oxidoreductase activity, interconverting aldoses and ketoses;	K01803	TPI; triosephosphate isomerase (TIM) [EC:5.3.1.1]	haw00051 Fructose and mannose metabolism; haw01200 Carbon metabolism; haw00562 Inositol phosphate metabolism; haw01230 Biosynthesis of amino acids; haw00010 Glycolysis / Gluconeogenesis; haw01100 Metabolic pathways;	IPR013785;	Aldolase-type TIM barrel;	G	KOG1643	Triosephosphate isomerase
CL1472.Contig2_All	4	K	0.367	0.0095004	Down	Triosephosphate isomerase GN=Tpi	Tpi	1	0.00207096	85.676	K(1)FVVGGNWK	2	1.0979	1.817	2.285	1.349	0.866	0.518	0.617	cytoplasm	GO:0006757 ATP generation from ADP; GO:0009116 nucleoside metabolic process; GO:0042278 purine nucleoside metabolic process; GO:0006165 nucleoside diphosphate phosphorylation; GO:0046031 ADP metabolic process; GO:0019362 pyridine nucleotide metabolic process; GO:0006096 glycolytic process; GO:0009167 purine ribonucleoside monophosphate metabolic process; GO:0009117 nucleotide metabolic process; G…		GO:0016853 isomerase activity; GO:0016860 intramolecular oxidoreductase activity; GO:0004807 triose-phosphate isomerase activity; GO:0003824 catalytic activity; GO:0016861 intramolecular oxidoreductase activity, interconverting aldoses and ketoses;	K01803	TPI; triosephosphate isomerase (TIM) [EC:5.3.1.1]	haw00051 Fructose and mannose metabolism; haw01200 Carbon metabolism; haw00562 Inositol phosphate metabolism; haw01230 Biosynthesis of amino acids; haw00010 Glycolysis / Gluconeogenesis; haw01100 Metabolic pathways;	IPR013785;	Aldolase-type TIM barrel;	G	KOG1643	Triosephosphate isomerase
CL14833.Contig2_All	34	K	0.376	3.5851e-06	Down	Probable 3-hydroxyacyl-CoA dehydrogenase F54C8.1 GN=F54C8.1	F54C8.1	1	1.52882e-33	190.57	GVGQIQTGLANGVK(1)R	2	1.2669	1.323	1.373	1.287	0.52	0.503	0.475	cytoplasm	GO:0055114 oxidation-reduction process; GO:0044281 small molecule metabolic process; GO:0044763 single-organism cellular process; GO:0044699 single-organism process; GO:0044255 cellular lipid metabolic process; GO:0006631 fatty acid metabolic process; GO:0044238 primary metabolic process; GO:0044237 cellular metabolic process; GO:0071704 organic substance metabolic process; GO:0008152 metabolic p…		GO:0016614 oxidoreductase activity, acting on CH-OH group of donors; GO:0016616 oxidoreductase activity, acting on the CH-OH group of donors, NAD or NADP as acceptor; GO:0003857 3-hydroxyacyl-CoA dehydrogenase activity; GO:0003824 catalytic activity; GO:0016491 oxidoreductase activity;	K07515	HADHA; enoyl-CoA hydratase / long-chain 3-hydroxyacyl-CoA dehydrogenase [EC:4.2.1.17 1.1.1.211]	haw00310 Lysine degradation; haw00062 Fatty acid elongation; haw01100 Metabolic pathways; haw00380 Tryptophan metabolism; haw01200 Carbon metabolism; haw00640 Propanoate metabolism; haw00071 Fatty acid degradation; haw01212 Fatty acid metabolism; haw00410 beta-Alanine metabolism; haw00280 Valine, leucine and isoleucine degradation; haw00650 Butanoate metabolism;	IPR008927; IPR013328; IPR016040; IPR006176; IPR006108;	6-phosphogluconate dehydrogenase C-terminal domain-like; 6-phosphogluconate dehydrogenase, domain 2; NAD(P)-binding domain; 3-hydroxyacyl-CoA dehydrogenase, NAD binding; 3-hydroxyacyl-CoA dehydrogenase, C-terminal;	I	KOG1683	Hydroxyacyl-CoA dehydrogenase/enoyl-CoA hydratase
CL14833.Contig2_All	349	K	0.75	0.0192775	Down	Probable 3-hydroxyacyl-CoA dehydrogenase F54C8.1 GN=F54C8.1	F54C8.1	1	0.00200658	74.987	WVDQYGADK(1)LVK	2	-1.9048	1.241		1.13	0.825	0.948	0.894	cytoplasm	GO:0055114 oxidation-reduction process; GO:0044281 small molecule metabolic process; GO:0044763 single-organism cellular process; GO:0044699 single-organism process; GO:0044255 cellular lipid metabolic process; GO:0006631 fatty acid metabolic process; GO:0044238 primary metabolic process; GO:0044237 cellular metabolic process; GO:0071704 organic substance metabolic process; GO:0008152 metabolic p…		GO:0016614 oxidoreductase activity, acting on CH-OH group of donors; GO:0016616 oxidoreductase activity, acting on the CH-OH group of donors, NAD or NADP as acceptor; GO:0003857 3-hydroxyacyl-CoA dehydrogenase activity; GO:0003824 catalytic activity; GO:0016491 oxidoreductase activity;	K07515	HADHA; enoyl-CoA hydratase / long-chain 3-hydroxyacyl-CoA dehydrogenase [EC:4.2.1.17 1.1.1.211]	haw00310 Lysine degradation; haw00062 Fatty acid elongation; haw01100 Metabolic pathways; haw00380 Tryptophan metabolism; haw01200 Carbon metabolism; haw00640 Propanoate metabolism; haw00071 Fatty acid degradation; haw01212 Fatty acid metabolism; haw00410 beta-Alanine metabolism; haw00280 Valine, leucine and isoleucine degradation; haw00650 Butanoate metabolism;	IPR008927; IPR013328; IPR016040; IPR006176; IPR006108;	6-phosphogluconate dehydrogenase C-terminal domain-like; 6-phosphogluconate dehydrogenase, domain 2; NAD(P)-binding domain; 3-hydroxyacyl-CoA dehydrogenase, NAD binding; 3-hydroxyacyl-CoA dehydrogenase, C-terminal;	I	KOG1683	Hydroxyacyl-CoA dehydrogenase/enoyl-CoA hydratase
CL14833.Contig2_All	262	K	0.333	0.0027607	Down	Probable 3-hydroxyacyl-CoA dehydrogenase F54C8.1 GN=F54C8.1	F54C8.1	1	0.00107505	90.827	GFYLYEK(1)GSK	2	0.14557	1.414	1.384	1.278	0.615	0.363	0.38	cytoplasm	GO:0055114 oxidation-reduction process; GO:0044281 small molecule metabolic process; GO:0044763 single-organism cellular process; GO:0044699 single-organism process; GO:0044255 cellular lipid metabolic process; GO:0006631 fatty acid metabolic process; GO:0044238 primary metabolic process; GO:0044237 cellular metabolic process; GO:0071704 organic substance metabolic process; GO:0008152 metabolic p…		GO:0016614 oxidoreductase activity, acting on CH-OH group of donors; GO:0016616 oxidoreductase activity, acting on the CH-OH group of donors, NAD or NADP as acceptor; GO:0003857 3-hydroxyacyl-CoA dehydrogenase activity; GO:0003824 catalytic activity; GO:0016491 oxidoreductase activity;	K07515	HADHA; enoyl-CoA hydratase / long-chain 3-hydroxyacyl-CoA dehydrogenase [EC:4.2.1.17 1.1.1.211]	haw00310 Lysine degradation; haw00062 Fatty acid elongation; haw01100 Metabolic pathways; haw00380 Tryptophan metabolism; haw01200 Carbon metabolism; haw00640 Propanoate metabolism; haw00071 Fatty acid degradation; haw01212 Fatty acid metabolism; haw00410 beta-Alanine metabolism; haw00280 Valine, leucine and isoleucine degradation; haw00650 Butanoate metabolism;	IPR008927; IPR013328; IPR016040; IPR006176; IPR006108;	6-phosphogluconate dehydrogenase C-terminal domain-like; 6-phosphogluconate dehydrogenase, domain 2; NAD(P)-binding domain; 3-hydroxyacyl-CoA dehydrogenase, NAD binding; 3-hydroxyacyl-CoA dehydrogenase, C-terminal;	I	KOG1683	Hydroxyacyl-CoA dehydrogenase/enoyl-CoA hydratase
CL14920.Contig2_All	87	K	0.539	0.0102959	Down	Glutathione S-transferase 2 GN=GST2	GST2	1	0.000177333	79.346	AK(1)AALVDYEPDEAVK	2	0.87189	1.258	1.806	1.493	0.743	0.963	0.75	cytoplasm			GO:0005515 protein binding; GO:0005488 binding;	K04097	HPGDS; prostaglandin-H2 D-isomerase / glutathione transferase [EC:5.3.99.2 2.5.1.18]	haw00590 Arachidonic acid metabolism; haw00980 Metabolism of xenobiotics by cytochrome P450; haw00982 Drug metabolism - cytochrome P450; haw00480 Glutathione metabolism; haw01100 Metabolic pathways;	IPR004046; IPR010987; IPR004045; IPR012336;	Glutathione S-transferase, C-terminal; Glutathione S-transferase, C-terminal-like; Glutathione S-transferase, N-terminal; Thioredoxin-like fold;	O	KOG1695	Glutathione S-transferase
CL14920.Contig2_All	125	K	0.49	0.0036177	Down	Glutathione S-transferase 2 GN=GST2	GST2	1	0.000223274	66.246	LNAIIVK(1)NNGHVALGK	3	0.34334	1.582		1.531	0.666	0.798	0.823	cytoplasm			GO:0005515 protein binding; GO:0005488 binding;	K04097	HPGDS; prostaglandin-H2 D-isomerase / glutathione transferase [EC:5.3.99.2 2.5.1.18]	haw00590 Arachidonic acid metabolism; haw00980 Metabolism of xenobiotics by cytochrome P450; haw00982 Drug metabolism - cytochrome P450; haw00480 Glutathione metabolism; haw01100 Metabolic pathways;	IPR004046; IPR010987; IPR004045; IPR012336;	Glutathione S-transferase, C-terminal; Glutathione S-transferase, C-terminal-like; Glutathione S-transferase, N-terminal; Thioredoxin-like fold;	O	KOG1695	Glutathione S-transferase
CL14920.Contig2_All	29	K	0.252	0.00123912	Down	Glutathione S-transferase 2 GN=GST2	GST2	1	0.000784072	84.365	VSQDDWQSFK(1)PK	2	-0.3388	1.768	2.244	2.702	0.661	0.585	0.446	cytoplasm			GO:0005515 protein binding; GO:0005488 binding;	K04097	HPGDS; prostaglandin-H2 D-isomerase / glutathione transferase [EC:5.3.99.2 2.5.1.18]	haw00590 Arachidonic acid metabolism; haw00980 Metabolism of xenobiotics by cytochrome P450; haw00982 Drug metabolism - cytochrome P450; haw00480 Glutathione metabolism; haw01100 Metabolic pathways;	IPR004046; IPR010987; IPR004045; IPR012336;	Glutathione S-transferase, C-terminal; Glutathione S-transferase, C-terminal-like; Glutathione S-transferase, N-terminal; Thioredoxin-like fold;	O	KOG1695	Glutathione S-transferase
CL1514.Contig9_All	97	K	0.29	0.000182569	Down	Fructose-bisphosphate aldolase GN=Ald	Ald	1	0.00658287	72.2	GIIPGIK(1)VDK	2	0.18548	1.901	2.183	2.01	0.55	0.691	0.526	cytoplasm	GO:0006757 ATP generation from ADP; GO:0009116 nucleoside metabolic process; GO:0042278 purine nucleoside metabolic process; GO:0006165 nucleoside diphosphate phosphorylation; GO:0046031 ADP metabolic process; GO:0019362 pyridine nucleotide metabolic process; GO:0006096 glycolytic process; GO:0009167 purine ribonucleoside monophosphate metabolic process; GO:0009117 nucleotide metabolic process; G…		GO:0016829 lyase activity; GO:0004332 fructose-bisphosphate aldolase activity; GO:0016832 aldehyde-lyase activity; GO:0003824 catalytic activity; GO:0016830 carbon-carbon lyase activity;	K01623	ALDO; fructose-bisphosphate aldolase, class I [EC:4.1.2.13]	haw00051 Fructose and mannose metabolism; haw01200 Carbon metabolism; haw01230 Biosynthesis of amino acids; haw00010 Glycolysis / Gluconeogenesis; haw00030 Pentose phosphate pathway; haw01100 Metabolic pathways;	IPR013785;	Aldolase-type TIM barrel;	G	KOG1557	Fructose-biphosphate aldolase
CL1514.Contig9_All	129	K	0.257	0.0020154	Down	Fructose-bisphosphate aldolase GN=Ald	Ald	1	0.00731577	86.136	K(1)DGCHFAK	2	-0.76417	2.615	2.286	1.503	0.461	0.601	0.585	cytoplasm	GO:0006757 ATP generation from ADP; GO:0009116 nucleoside metabolic process; GO:0042278 purine nucleoside metabolic process; GO:0006165 nucleoside diphosphate phosphorylation; GO:0046031 ADP metabolic process; GO:0019362 pyridine nucleotide metabolic process; GO:0006096 glycolytic process; GO:0009167 purine ribonucleoside monophosphate metabolic process; GO:0009117 nucleotide metabolic process; G…		GO:0016829 lyase activity; GO:0004332 fructose-bisphosphate aldolase activity; GO:0016832 aldehyde-lyase activity; GO:0003824 catalytic activity; GO:0016830 carbon-carbon lyase activity;	K01623	ALDO; fructose-bisphosphate aldolase, class I [EC:4.1.2.13]	haw00051 Fructose and mannose metabolism; haw01200 Carbon metabolism; haw01230 Biosynthesis of amino acids; haw00010 Glycolysis / Gluconeogenesis; haw00030 Pentose phosphate pathway; haw01100 Metabolic pathways;	IPR013785;	Aldolase-type TIM barrel;	G	KOG1557	Fructose-biphosphate aldolase
CL1514.Contig9_All	319	K	0.24	9.9881e-05	Down	Fructose-bisphosphate aldolase GN=Ald	Ald	1	1.72324e-24	152.89	AWAGKPENVLAGQQELIK(1)R	3	-0.14211	2.073	2.017	2.16	0.53	0.471		cytoplasm	GO:0006757 ATP generation from ADP; GO:0009116 nucleoside metabolic process; GO:0042278 purine nucleoside metabolic process; GO:0006165 nucleoside diphosphate phosphorylation; GO:0046031 ADP metabolic process; GO:0019362 pyridine nucleotide metabolic process; GO:0006096 glycolytic process; GO:0009167 purine ribonucleoside monophosphate metabolic process; GO:0009117 nucleotide metabolic process; G…		GO:0016829 lyase activity; GO:0004332 fructose-bisphosphate aldolase activity; GO:0016832 aldehyde-lyase activity; GO:0003824 catalytic activity; GO:0016830 carbon-carbon lyase activity;	K01623	ALDO; fructose-bisphosphate aldolase, class I [EC:4.1.2.13]	haw00051 Fructose and mannose metabolism; haw01200 Carbon metabolism; haw01230 Biosynthesis of amino acids; haw00010 Glycolysis / Gluconeogenesis; haw00030 Pentose phosphate pathway; haw01100 Metabolic pathways;	IPR013785;	Aldolase-type TIM barrel;	G	KOG1557	Fructose-biphosphate aldolase
CL1514.Contig9_All	31	K	0.358	4.0371e-05	Down	Fructose-bisphosphate aldolase GN=Ald	Ald	1	1.24718e-07	109.07	GILAADESTGTMGK(1)R	2	1.0463	1.706	2.005	1.832	0.656	0.636	0.691	cytoplasm	GO:0006757 ATP generation from ADP; GO:0009116 nucleoside metabolic process; GO:0042278 purine nucleoside metabolic process; GO:0006165 nucleoside diphosphate phosphorylation; GO:0046031 ADP metabolic process; GO:0019362 pyridine nucleotide metabolic process; GO:0006096 glycolytic process; GO:0009167 purine ribonucleoside monophosphate metabolic process; GO:0009117 nucleotide metabolic process; G…		GO:0016829 lyase activity; GO:0004332 fructose-bisphosphate aldolase activity; GO:0016832 aldehyde-lyase activity; GO:0003824 catalytic activity; GO:0016830 carbon-carbon lyase activity;	K01623	ALDO; fructose-bisphosphate aldolase, class I [EC:4.1.2.13]	haw00051 Fructose and mannose metabolism; haw01200 Carbon metabolism; haw01230 Biosynthesis of amino acids; haw00010 Glycolysis / Gluconeogenesis; haw00030 Pentose phosphate pathway; haw01100 Metabolic pathways;	IPR013785;	Aldolase-type TIM barrel;	G	KOG1557	Fructose-biphosphate aldolase
CL1538.Contig6_All	292	K	1.858	0.00037853	Up	Reticulon-4-interacting protein 1 homolog, mitochondrial (Precursor) GN=rtn4ip1	rtn4ip1	1	2.24319e-08	145.25	TVSK(1)WMEEGK	2	-2.1595	0.688	0.675	0.615	1.329	1.2	1.146	cytoplasm	GO:0044699 single-organism process; GO:0008152 metabolic process; GO:0055114 oxidation-reduction process; GO:0044710 single-organism metabolic process;		GO:0046914 transition metal ion binding; GO:0003824 catalytic activity; GO:0005488 binding; GO:0043167 ion binding; GO:0046872 metal ion binding; GO:0043169 cation binding; GO:0008270 zinc ion binding; GO:0016491 oxidoreductase activity;				IPR011032; IPR020843; IPR016040; IPR013154;	GroES-like; Polyketide synthase, enoylreductase domain; NAD(P)-binding domain; Alcohol dehydrogenase, N-terminal;
CL1728.Contig3_All	33	K	0.283	0.00104086	Down	cuticular protein PpolCPT2 [Papilio polytes]	---	1	0.0075226	91.069	HYK(1)IIFIK	2	1.2036	2.435	1.498	1.981	0.582	0.515	0.576	cytoplasm							IPR004145;	Domain of unknown function DUF243;
CL1749.Contig2_All	132	K	1.434	0.046382	Up	V-type proton ATPase subunit C	---	1	0.00990139	66.056	QK(1)SAAYNALK	2	-1.0391	0.927	0.963	0.743	1.107	1.508	1.162	cytoplasm	GO:0098655 cation transmembrane transport; GO:0034220 ion transmembrane transport; GO:0098660 inorganic ion transmembrane transport; GO:0090662 ATP hydrolysis coupled transmembrane transport; GO:0015988 energy coupled proton transmembrane transport, against electrochemical gradient; GO:0044699 single-organism process; GO:0006818 hydrogen transport; GO:0015992 proton transport; GO:0051234 establis…	GO:0032991 macromolecular complex; GO:0016020 membrane; GO:0033178 proton-transporting two-sector ATPase complex, catalytic domain; GO:0033176 proton-transporting V-type ATPase complex; GO:0043234 protein complex; GO:0098796 membrane protein complex; GO:0044425 membrane part; GO:0016469 proton-transporting two-sector ATPase complex; GO:0033180 proton-transporting V-type ATPase, V1 domain;	GO:0015075 ion transmembrane transporter activity; GO:0022892 substrate-specific transporter activity; GO:0015077 monovalent inorganic cation transmembrane transporter activity; GO:0022890 inorganic cation transmembrane transporter activity; GO:0015078 hydrogen ion transmembrane transporter activity; GO:0008324 cation transmembrane transporter activity; GO:0022891 substrate-specific transmembrane…	K02148	ATPeV1C; V-type H+-transporting ATPase subunit C	haw04145 Phagosome; haw00190 Oxidative phosphorylation; haw04150 mTOR signaling pathway; haw01100 Metabolic pathways;			C	KOG2909	Vacuolar H+-ATPase V1 sector, subunit C
CL1817.Contig2_All	130	K	0.327	0.0040039	Down	MD-2-related lipid-recognition protein {ECO:0000303|PubMed:18343500} (Precursor)	---	1	0.0424954	60.508	GTYNLK(1)WK	2	0.22307	1.912	2.156	1.936	0.768		0.539	extracellular				K13443	NPC2; Niemann-Pick C2 protein	haw04142 Lysosome;	IPR003172; IPR014756;	MD-2-related lipid-recognition domain; Immunoglobulin E-set;	S	KOG4063	Major epididymal secretory protein HE1
CL1817.Contig2_All	49	K	0.342	0.00130329	Down	MD-2-related lipid-recognition protein {ECO:0000303|PubMed:18343500} (Precursor)	---	1	3.27416e-15	159.99	ITPCTQTNK(1)CLFR	2	-1.3018	2.336	2.014	1.547	0.737	0.611	0.671	extracellular				K13443	NPC2; Niemann-Pick C2 protein	haw04142 Lysosome;	IPR003172; IPR014756;	MD-2-related lipid-recognition domain; Immunoglobulin E-set;	S	KOG4063	Major epididymal secretory protein HE1
CL209.Contig4_All	284	K	0.35	0.00130124	Down	Probable ATP-citrate synthase GN=D1005.1	D1005.1	1	0.00876578	71.379	AVAK(1)NAALR	2	0.48668	1.52	1.426	1.098	0.453	0.412	0.549	cytoplasm	GO:0008152 metabolic process;		GO:0003824 catalytic activity; GO:0048037 cofactor binding; GO:0005488 binding;	K01648	ACLY; ATP citrate (pro-S)-lyase [EC:2.3.3.8]	haw00020 Citrate cycle (TCA cycle); haw01100 Metabolic pathways;	IPR005811; IPR016040; IPR003781; IPR016102;	ATP-citrate lyase/succinyl-CoA ligase; NAD(P)-binding domain; CoA-binding; Succinyl-CoA synthetase-like;	C	KOG1254	ATP-citrate lyase
CL2281.Contig4_All	36	K	0.308	0.0123583	Down	NAD-dependent malic enzyme, mitochondrial (Precursor; Fragment)	---	1	3.66031e-28	196.7	VK(1)SQDEQVQMCK	2	0.034845	1.562	0.925	1.325	0.432	0.351		plasma membrane	GO:0043648 dicarboxylic acid metabolic process; GO:0008152 metabolic process; GO:0055114 oxidation-reduction process; GO:0044710 single-organism metabolic process; GO:0006108 malate metabolic process; GO:0044281 small molecule metabolic process; GO:0019752 carboxylic acid metabolic process; GO:0044763 single-organism cellular process; GO:0044699 single-organism process; GO:0006082 organic acid me…		GO:0004471 malate dehydrogenase (decarboxylating) (NAD+) activity; GO:1901265 nucleoside phosphate binding; GO:0000166 nucleotide binding; GO:0048037 cofactor binding; GO:0016491 oxidoreductase activity; GO:0016614 oxidoreductase activity, acting on CH-OH group of donors; GO:1901363 heterocyclic compound binding; GO:0097159 organic cyclic compound binding; GO:0016616 oxidoreductase activity, acti…	K00029	E1.1.1.40; malate dehydrogenase (oxaloacetate-decarboxylating)(NADP+) [EC:1.1.1.40]	haw00620 Pyruvate metabolism; haw01200 Carbon metabolism; haw01100 Metabolic pathways;	IPR012302; IPR012301; IPR016040;	Malic enzyme, NAD-binding; Malic enzyme, N-terminal domain; NAD(P)-binding domain;	C	KOG1257	NADP+-dependent malic enzyme
CL2369.Contig2_All	274	K	0.452	0.0051569	Down	Probable malate dehydrogenase, mitochondrial (Precursor) GN=mdh-2	mdh-2	1	7.66647e-14	151.66	YFANPLCFGK(1)NGVAK	3	1.8009	1.198	1.405	1.875	0.744	0.64	0.64	cytoplasm	GO:0043648 dicarboxylic acid metabolic process; GO:0055114 oxidation-reduction process; GO:0044281 small molecule metabolic process; GO:0044763 single-organism cellular process; GO:0044699 single-organism process; GO:0005975 carbohydrate metabolic process; GO:0044238 primary metabolic process; GO:0044237 cellular metabolic process; GO:0071704 organic substance metabolic process; GO:0008152 metabo…		GO:0016614 oxidoreductase activity, acting on CH-OH group of donors; GO:0016616 oxidoreductase activity, acting on the CH-OH group of donors, NAD or NADP as acceptor; GO:0016615 malate dehydrogenase activity; GO:0003824 catalytic activity; GO:0030060 L-malate dehydrogenase activity; GO:0016491 oxidoreductase activity;	K00026	MDH2; malate dehydrogenase [EC:1.1.1.37]	haw00630 Glyoxylate and dicarboxylate metabolism; haw00620 Pyruvate metabolism; haw00270 Cysteine and methionine metabolism; haw01200 Carbon metabolism; haw00020 Citrate cycle (TCA cycle); haw01100 Metabolic pathways;	IPR022383; IPR016040; IPR001236; IPR015955;	Lactate/malate dehydrogenase, C-terminal; NAD(P)-binding domain; Lactate/malate dehydrogenase, N-terminal; Lactate dehydrogenase/glycoside hydrolase, family 4, C-terminal;	C	KOG1494	NAD-dependent malate dehydrogenase
CL2369.Contig2_All	217	K	0.179	4.1501e-05	Down	Probable malate dehydrogenase, mitochondrial (Precursor) GN=mdh-2	mdh-2	1	5.31383e-06	117.2	RIQEAGTEVVK(1)AK	2	-0.64444	1.821	1.764	2.22	0.331	0.325	0.384	cytoplasm	GO:0043648 dicarboxylic acid metabolic process; GO:0055114 oxidation-reduction process; GO:0044281 small molecule metabolic process; GO:0044763 single-organism cellular process; GO:0044699 single-organism process; GO:0005975 carbohydrate metabolic process; GO:0044238 primary metabolic process; GO:0044237 cellular metabolic process; GO:0071704 organic substance metabolic process; GO:0008152 metabo…		GO:0016614 oxidoreductase activity, acting on CH-OH group of donors; GO:0016616 oxidoreductase activity, acting on the CH-OH group of donors, NAD or NADP as acceptor; GO:0016615 malate dehydrogenase activity; GO:0003824 catalytic activity; GO:0030060 L-malate dehydrogenase activity; GO:0016491 oxidoreductase activity;	K00026	MDH2; malate dehydrogenase [EC:1.1.1.37]	haw00630 Glyoxylate and dicarboxylate metabolism; haw00620 Pyruvate metabolism; haw00270 Cysteine and methionine metabolism; haw01200 Carbon metabolism; haw00020 Citrate cycle (TCA cycle); haw01100 Metabolic pathways;	IPR022383; IPR016040; IPR001236; IPR015955;	Lactate/malate dehydrogenase, C-terminal; NAD(P)-binding domain; Lactate/malate dehydrogenase, N-terminal; Lactate dehydrogenase/glycoside hydrolase, family 4, C-terminal;	C	KOG1494	NAD-dependent malate dehydrogenase
CL2369.Contig2_All	206	K	0.505	0.00106212	Down	Probable malate dehydrogenase, mitochondrial (Precursor) GN=mdh-2	mdh-2	1	0.0120615	97.798	IEALTK(1)R	2	2.1479	1.236	1.446	1.559	0.656	0.734	0.752	cytoplasm	GO:0043648 dicarboxylic acid metabolic process; GO:0055114 oxidation-reduction process; GO:0044281 small molecule metabolic process; GO:0044763 single-organism cellular process; GO:0044699 single-organism process; GO:0005975 carbohydrate metabolic process; GO:0044238 primary metabolic process; GO:0044237 cellular metabolic process; GO:0071704 organic substance metabolic process; GO:0008152 metabo…		GO:0016614 oxidoreductase activity, acting on CH-OH group of donors; GO:0016616 oxidoreductase activity, acting on the CH-OH group of donors, NAD or NADP as acceptor; GO:0016615 malate dehydrogenase activity; GO:0003824 catalytic activity; GO:0030060 L-malate dehydrogenase activity; GO:0016491 oxidoreductase activity;	K00026	MDH2; malate dehydrogenase [EC:1.1.1.37]	haw00630 Glyoxylate and dicarboxylate metabolism; haw00620 Pyruvate metabolism; haw00270 Cysteine and methionine metabolism; haw01200 Carbon metabolism; haw00020 Citrate cycle (TCA cycle); haw01100 Metabolic pathways;	IPR022383; IPR016040; IPR001236; IPR015955;	Lactate/malate dehydrogenase, C-terminal; NAD(P)-binding domain; Lactate/malate dehydrogenase, N-terminal; Lactate dehydrogenase/glycoside hydrolase, family 4, C-terminal;	C	KOG1494	NAD-dependent malate dehydrogenase
CL2369.Contig2_All	245	K	0.44	0.0181842	Down	Probable malate dehydrogenase, mitochondrial (Precursor) GN=mdh-2	mdh-2	1	2.4261e-17	159.22	GLK(1)GEENVVECAYVK	2	-0.79485	1.284	1.389	1.842	0.675	0.642	0.669	cytoplasm	GO:0043648 dicarboxylic acid metabolic process; GO:0055114 oxidation-reduction process; GO:0044281 small molecule metabolic process; GO:0044763 single-organism cellular process; GO:0044699 single-organism process; GO:0005975 carbohydrate metabolic process; GO:0044238 primary metabolic process; GO:0044237 cellular metabolic process; GO:0071704 organic substance metabolic process; GO:0008152 metabo…		GO:0016614 oxidoreductase activity, acting on CH-OH group of donors; GO:0016616 oxidoreductase activity, acting on the CH-OH group of donors, NAD or NADP as acceptor; GO:0016615 malate dehydrogenase activity; GO:0003824 catalytic activity; GO:0030060 L-malate dehydrogenase activity; GO:0016491 oxidoreductase activity;	K00026	MDH2; malate dehydrogenase [EC:1.1.1.37]	haw00630 Glyoxylate and dicarboxylate metabolism; haw00620 Pyruvate metabolism; haw00270 Cysteine and methionine metabolism; haw01200 Carbon metabolism; haw00020 Citrate cycle (TCA cycle); haw01100 Metabolic pathways;	IPR022383; IPR016040; IPR001236; IPR015955;	Lactate/malate dehydrogenase, C-terminal; NAD(P)-binding domain; Lactate/malate dehydrogenase, N-terminal; Lactate dehydrogenase/glycoside hydrolase, family 4, C-terminal;	C	KOG1494	NAD-dependent malate dehydrogenase
CL2369.Contig2_All	295	K	0.544	0.0128592	Down	Probable malate dehydrogenase, mitochondrial (Precursor) GN=mdh-2	mdh-2	1	3.06439e-24	158.58	LNAYEQQLLK(1)AAIPELK	2	-1.0227	1.109	1.354	1.676	0.864	0.682	0.707	cytoplasm	GO:0043648 dicarboxylic acid metabolic process; GO:0055114 oxidation-reduction process; GO:0044281 small molecule metabolic process; GO:0044763 single-organism cellular process; GO:0044699 single-organism process; GO:0005975 carbohydrate metabolic process; GO:0044238 primary metabolic process; GO:0044237 cellular metabolic process; GO:0071704 organic substance metabolic process; GO:0008152 metabo…		GO:0016614 oxidoreductase activity, acting on CH-OH group of donors; GO:0016616 oxidoreductase activity, acting on the CH-OH group of donors, NAD or NADP as acceptor; GO:0016615 malate dehydrogenase activity; GO:0003824 catalytic activity; GO:0030060 L-malate dehydrogenase activity; GO:0016491 oxidoreductase activity;	K00026	MDH2; malate dehydrogenase [EC:1.1.1.37]	haw00630 Glyoxylate and dicarboxylate metabolism; haw00620 Pyruvate metabolism; haw00270 Cysteine and methionine metabolism; haw01200 Carbon metabolism; haw00020 Citrate cycle (TCA cycle); haw01100 Metabolic pathways;	IPR022383; IPR016040; IPR001236; IPR015955;	Lactate/malate dehydrogenase, C-terminal; NAD(P)-binding domain; Lactate/malate dehydrogenase, N-terminal; Lactate dehydrogenase/glycoside hydrolase, family 4, C-terminal;	C	KOG1494	NAD-dependent malate dehydrogenase
CL2369.Contig2_All	107	K	0.469	0.0069647	Down	Probable malate dehydrogenase, mitochondrial (Precursor) GN=mdh-2	mdh-2	1	5.24798e-14	153.54	DLAECVAK(1)NAPK	2	0.15163	1.201	1.344	1.859	0.676	0.771	0.619	cytoplasm	GO:0043648 dicarboxylic acid metabolic process; GO:0055114 oxidation-reduction process; GO:0044281 small molecule metabolic process; GO:0044763 single-organism cellular process; GO:0044699 single-organism process; GO:0005975 carbohydrate metabolic process; GO:0044238 primary metabolic process; GO:0044237 cellular metabolic process; GO:0071704 organic substance metabolic process; GO:0008152 metabo…		GO:0016614 oxidoreductase activity, acting on CH-OH group of donors; GO:0016616 oxidoreductase activity, acting on the CH-OH group of donors, NAD or NADP as acceptor; GO:0016615 malate dehydrogenase activity; GO:0003824 catalytic activity; GO:0030060 L-malate dehydrogenase activity; GO:0016491 oxidoreductase activity;	K00026	MDH2; malate dehydrogenase [EC:1.1.1.37]	haw00630 Glyoxylate and dicarboxylate metabolism; haw00620 Pyruvate metabolism; haw00270 Cysteine and methionine metabolism; haw01200 Carbon metabolism; haw00020 Citrate cycle (TCA cycle); haw01100 Metabolic pathways;	IPR022383; IPR016040; IPR001236; IPR015955;	Lactate/malate dehydrogenase, C-terminal; NAD(P)-binding domain; Lactate/malate dehydrogenase, N-terminal; Lactate dehydrogenase/glycoside hydrolase, family 4, C-terminal;	C	KOG1494	NAD-dependent malate dehydrogenase
CL2369.Contig2_All	200	K	0.377	0.00199806	Down	Probable malate dehydrogenase, mitochondrial (Precursor) GN=mdh-2	mdh-2	1	5.98753e-34	211.38	LTDQSK(1)IEALTK	2	-0.22655	1.359	1.486	1.939	0.649	0.506	0.649	cytoplasm	GO:0043648 dicarboxylic acid metabolic process; GO:0055114 oxidation-reduction process; GO:0044281 small molecule metabolic process; GO:0044763 single-organism cellular process; GO:0044699 single-organism process; GO:0005975 carbohydrate metabolic process; GO:0044238 primary metabolic process; GO:0044237 cellular metabolic process; GO:0071704 organic substance metabolic process; GO:0008152 metabo…		GO:0016614 oxidoreductase activity, acting on CH-OH group of donors; GO:0016616 oxidoreductase activity, acting on the CH-OH group of donors, NAD or NADP as acceptor; GO:0016615 malate dehydrogenase activity; GO:0003824 catalytic activity; GO:0030060 L-malate dehydrogenase activity; GO:0016491 oxidoreductase activity;	K00026	MDH2; malate dehydrogenase [EC:1.1.1.37]	haw00630 Glyoxylate and dicarboxylate metabolism; haw00620 Pyruvate metabolism; haw00270 Cysteine and methionine metabolism; haw01200 Carbon metabolism; haw00020 Citrate cycle (TCA cycle); haw01100 Metabolic pathways;	IPR022383; IPR016040; IPR001236; IPR015955;	Lactate/malate dehydrogenase, C-terminal; NAD(P)-binding domain; Lactate/malate dehydrogenase, N-terminal; Lactate dehydrogenase/glycoside hydrolase, family 4, C-terminal;	C	KOG1494	NAD-dependent malate dehydrogenase
CL2369.Contig2_All	257	K	0.366	9.5899e-05	Down	Probable malate dehydrogenase, mitochondrial (Precursor) GN=mdh-2	mdh-2	1	3.58273e-16	116.35	GLKGEENVVECAYVK(1)SDLTEAK	3	0.29527	1.424	1.519	1.514		0.56	0.528	cytoplasm	GO:0043648 dicarboxylic acid metabolic process; GO:0055114 oxidation-reduction process; GO:0044281 small molecule metabolic process; GO:0044763 single-organism cellular process; GO:0044699 single-organism process; GO:0005975 carbohydrate metabolic process; GO:0044238 primary metabolic process; GO:0044237 cellular metabolic process; GO:0071704 organic substance metabolic process; GO:0008152 metabo…		GO:0016614 oxidoreductase activity, acting on CH-OH group of donors; GO:0016616 oxidoreductase activity, acting on the CH-OH group of donors, NAD or NADP as acceptor; GO:0016615 malate dehydrogenase activity; GO:0003824 catalytic activity; GO:0030060 L-malate dehydrogenase activity; GO:0016491 oxidoreductase activity;	K00026	MDH2; malate dehydrogenase [EC:1.1.1.37]	haw00630 Glyoxylate and dicarboxylate metabolism; haw00620 Pyruvate metabolism; haw00270 Cysteine and methionine metabolism; haw01200 Carbon metabolism; haw00020 Citrate cycle (TCA cycle); haw01100 Metabolic pathways;	IPR022383; IPR016040; IPR001236; IPR015955;	Lactate/malate dehydrogenase, C-terminal; NAD(P)-binding domain; Lactate/malate dehydrogenase, N-terminal; Lactate dehydrogenase/glycoside hydrolase, family 4, C-terminal;	C	KOG1494	NAD-dependent malate dehydrogenase
CL2369.Contig2_All	134	K	0.513	0.0043638	Down	Probable malate dehydrogenase, mitochondrial (Precursor) GN=mdh-2	mdh-2	1	0.000205135	104.22	K(1)NGVYDPNR	2	0.037595	1.381	1.163	1.678	0.742	0.758	0.666	cytoplasm	GO:0043648 dicarboxylic acid metabolic process; GO:0055114 oxidation-reduction process; GO:0044281 small molecule metabolic process; GO:0044763 single-organism cellular process; GO:0044699 single-organism process; GO:0005975 carbohydrate metabolic process; GO:0044238 primary metabolic process; GO:0044237 cellular metabolic process; GO:0071704 organic substance metabolic process; GO:0008152 metabo…		GO:0016614 oxidoreductase activity, acting on CH-OH group of donors; GO:0016616 oxidoreductase activity, acting on the CH-OH group of donors, NAD or NADP as acceptor; GO:0016615 malate dehydrogenase activity; GO:0003824 catalytic activity; GO:0030060 L-malate dehydrogenase activity; GO:0016491 oxidoreductase activity;	K00026	MDH2; malate dehydrogenase [EC:1.1.1.37]	haw00630 Glyoxylate and dicarboxylate metabolism; haw00620 Pyruvate metabolism; haw00270 Cysteine and methionine metabolism; haw01200 Carbon metabolism; haw00020 Citrate cycle (TCA cycle); haw01100 Metabolic pathways;	IPR022383; IPR016040; IPR001236; IPR015955;	Lactate/malate dehydrogenase, C-terminal; NAD(P)-binding domain; Lactate/malate dehydrogenase, N-terminal; Lactate dehydrogenase/glycoside hydrolase, family 4, C-terminal;	C	KOG1494	NAD-dependent malate dehydrogenase
CL2369.Contig2_All	310	K	0.154	0.000143119	Down	Probable malate dehydrogenase, mitochondrial (Precursor) GN=mdh-2	mdh-2	1	1.02541e-05	118.52	NIETGEK(1)FVSK	2	1.8064	1.726	1.833	2.468	0.299	0.275	0.352	cytoplasm	GO:0043648 dicarboxylic acid metabolic process; GO:0055114 oxidation-reduction process; GO:0044281 small molecule metabolic process; GO:0044763 single-organism cellular process; GO:0044699 single-organism process; GO:0005975 carbohydrate metabolic process; GO:0044238 primary metabolic process; GO:0044237 cellular metabolic process; GO:0071704 organic substance metabolic process; GO:0008152 metabo…		GO:0016614 oxidoreductase activity, acting on CH-OH group of donors; GO:0016616 oxidoreductase activity, acting on the CH-OH group of donors, NAD or NADP as acceptor; GO:0016615 malate dehydrogenase activity; GO:0003824 catalytic activity; GO:0030060 L-malate dehydrogenase activity; GO:0016491 oxidoreductase activity;	K00026	MDH2; malate dehydrogenase [EC:1.1.1.37]	haw00630 Glyoxylate and dicarboxylate metabolism; haw00620 Pyruvate metabolism; haw00270 Cysteine and methionine metabolism; haw01200 Carbon metabolism; haw00020 Citrate cycle (TCA cycle); haw01100 Metabolic pathways;	IPR022383; IPR016040; IPR001236; IPR015955;	Lactate/malate dehydrogenase, C-terminal; NAD(P)-binding domain; Lactate/malate dehydrogenase, N-terminal; Lactate dehydrogenase/glycoside hydrolase, family 4, C-terminal;	C	KOG1494	NAD-dependent malate dehydrogenase
CL2369.Contig2_All	303	K	0.539	0.034899	Down	Probable malate dehydrogenase, mitochondrial (Precursor) GN=mdh-2	mdh-2	1	1.7702e-05	145.72	K(1)NIETGEK	2	0.059894	1.151	1.267	1.774	0.774	0.558	0.927	cytoplasm	GO:0043648 dicarboxylic acid metabolic process; GO:0055114 oxidation-reduction process; GO:0044281 small molecule metabolic process; GO:0044763 single-organism cellular process; GO:0044699 single-organism process; GO:0005975 carbohydrate metabolic process; GO:0044238 primary metabolic process; GO:0044237 cellular metabolic process; GO:0071704 organic substance metabolic process; GO:0008152 metabo…		GO:0016614 oxidoreductase activity, acting on CH-OH group of donors; GO:0016616 oxidoreductase activity, acting on the CH-OH group of donors, NAD or NADP as acceptor; GO:0016615 malate dehydrogenase activity; GO:0003824 catalytic activity; GO:0030060 L-malate dehydrogenase activity; GO:0016491 oxidoreductase activity;	K00026	MDH2; malate dehydrogenase [EC:1.1.1.37]	haw00630 Glyoxylate and dicarboxylate metabolism; haw00620 Pyruvate metabolism; haw00270 Cysteine and methionine metabolism; haw01200 Carbon metabolism; haw00020 Citrate cycle (TCA cycle); haw01100 Metabolic pathways;	IPR022383; IPR016040; IPR001236; IPR015955;	Lactate/malate dehydrogenase, C-terminal; NAD(P)-binding domain; Lactate/malate dehydrogenase, N-terminal; Lactate dehydrogenase/glycoside hydrolase, family 4, C-terminal;	C	KOG1494	NAD-dependent malate dehydrogenase
CL2369.Contig2_All	279	K	0.542	0.0052603	Down	Probable malate dehydrogenase, mitochondrial (Precursor) GN=mdh-2	mdh-2	1	1.94978e-09	150.1	NGVAK(1)NLGYGK	2	0.054258	1.503	1.101	1.503	0.775	0.694	0.759	cytoplasm	GO:0043648 dicarboxylic acid metabolic process; GO:0055114 oxidation-reduction process; GO:0044281 small molecule metabolic process; GO:0044763 single-organism cellular process; GO:0044699 single-organism process; GO:0005975 carbohydrate metabolic process; GO:0044238 primary metabolic process; GO:0044237 cellular metabolic process; GO:0071704 organic substance metabolic process; GO:0008152 metabo…		GO:0016614 oxidoreductase activity, acting on CH-OH group of donors; GO:0016616 oxidoreductase activity, acting on the CH-OH group of donors, NAD or NADP as acceptor; GO:0016615 malate dehydrogenase activity; GO:0003824 catalytic activity; GO:0030060 L-malate dehydrogenase activity; GO:0016491 oxidoreductase activity;	K00026	MDH2; malate dehydrogenase [EC:1.1.1.37]	haw00630 Glyoxylate and dicarboxylate metabolism; haw00620 Pyruvate metabolism; haw00270 Cysteine and methionine metabolism; haw01200 Carbon metabolism; haw00020 Citrate cycle (TCA cycle); haw01100 Metabolic pathways;	IPR022383; IPR016040; IPR001236; IPR015955;	Lactate/malate dehydrogenase, C-terminal; NAD(P)-binding domain; Lactate/malate dehydrogenase, N-terminal; Lactate dehydrogenase/glycoside hydrolase, family 4, C-terminal;	C	KOG1494	NAD-dependent malate dehydrogenase
CL2369.Contig2_All	302	K	0.492	0.0105955	Down	Probable malate dehydrogenase, mitochondrial (Precursor) GN=mdh-2	mdh-2	1	0.0111854	75.738	AAIPELK(1)K	2	0.62899	1.081	1.546	1.688	0.614	0.726	0.782	cytoplasm	GO:0043648 dicarboxylic acid metabolic process; GO:0055114 oxidation-reduction process; GO:0044281 small molecule metabolic process; GO:0044763 single-organism cellular process; GO:0044699 single-organism process; GO:0005975 carbohydrate metabolic process; GO:0044238 primary metabolic process; GO:0044237 cellular metabolic process; GO:0071704 organic substance metabolic process; GO:0008152 metabo…		GO:0016614 oxidoreductase activity, acting on CH-OH group of donors; GO:0016616 oxidoreductase activity, acting on the CH-OH group of donors, NAD or NADP as acceptor; GO:0016615 malate dehydrogenase activity; GO:0003824 catalytic activity; GO:0030060 L-malate dehydrogenase activity; GO:0016491 oxidoreductase activity;	K00026	MDH2; malate dehydrogenase [EC:1.1.1.37]	haw00630 Glyoxylate and dicarboxylate metabolism; haw00620 Pyruvate metabolism; haw00270 Cysteine and methionine metabolism; haw01200 Carbon metabolism; haw00020 Citrate cycle (TCA cycle); haw01100 Metabolic pathways;	IPR022383; IPR016040; IPR001236; IPR015955;	Lactate/malate dehydrogenase, C-terminal; NAD(P)-binding domain; Lactate/malate dehydrogenase, N-terminal; Lactate dehydrogenase/glycoside hydrolase, family 4, C-terminal;	C	KOG1494	NAD-dependent malate dehydrogenase
CL2432.Contig5_All	227	K	0.495	0.0063601	Down	Probable short/branched chain specific acyl-CoA dehydrogenase GN=acadsb	acadsb	1	2.98506e-07	119.25	GYK(1)YAAGFLNEGR	2	0.52491	1.189	1.631	1.232	0.751	0.696	0.558	cytoplasm	GO:0044699 single-organism process; GO:0008152 metabolic process; GO:0055114 oxidation-reduction process; GO:0044710 single-organism metabolic process;		GO:1901265 nucleoside phosphate binding; GO:0050660 flavin adenine dinucleotide binding; GO:0043167 ion binding; GO:0000166 nucleotide binding; GO:0048037 cofactor binding; GO:0016491 oxidoreductase activity; GO:0016627 oxidoreductase activity, acting on the CH-CH group of donors; GO:1901363 heterocyclic compound binding; GO:0097159 organic cyclic compound binding; GO:0003824 catalytic activity; …	K09478	ACADSB; short/branched chain acyl-CoA dehydrogenase [EC:1.3.99.12]	haw00071 Fatty acid degradation; haw01212 Fatty acid metabolism; haw00280 Valine, leucine and isoleucine degradation; haw01100 Metabolic pathways;	IPR009100; IPR013786; IPR006091; IPR009075;	Acyl-CoA dehydrogenase/oxidase, N-terminal and middle domain; Acyl-CoA dehydrogenase/oxidase, N-terminal; Acyl-CoA oxidase/dehydrogenase, central domain; Acyl-CoA dehydrogenase/oxidase C-terminal;	I	KOG0139	Short-chain acyl-CoA dehydrogenase
CL2432.Contig5_All	323	K	1.855	0.0008412	Up	Probable short/branched chain specific acyl-CoA dehydrogenase GN=acadsb	acadsb	1	6.88486e-25	178.15	YYASEIAQK(1)LTSK	3	-0.96991	0.663	0.758	0.672	1.404	1.31	1.168	cytoplasm	GO:0044699 single-organism process; GO:0008152 metabolic process; GO:0055114 oxidation-reduction process; GO:0044710 single-organism metabolic process;		GO:1901265 nucleoside phosphate binding; GO:0050660 flavin adenine dinucleotide binding; GO:0043167 ion binding; GO:0000166 nucleotide binding; GO:0048037 cofactor binding; GO:0016491 oxidoreductase activity; GO:0016627 oxidoreductase activity, acting on the CH-CH group of donors; GO:1901363 heterocyclic compound binding; GO:0097159 organic cyclic compound binding; GO:0003824 catalytic activity; …	K09478	ACADSB; short/branched chain acyl-CoA dehydrogenase [EC:1.3.99.12]	haw00071 Fatty acid degradation; haw01212 Fatty acid metabolism; haw00280 Valine, leucine and isoleucine degradation; haw01100 Metabolic pathways;	IPR009100; IPR013786; IPR006091; IPR009075;	Acyl-CoA dehydrogenase/oxidase, N-terminal and middle domain; Acyl-CoA dehydrogenase/oxidase, N-terminal; Acyl-CoA oxidase/dehydrogenase, central domain; Acyl-CoA dehydrogenase/oxidase C-terminal;	I	KOG0139	Short-chain acyl-CoA dehydrogenase
CL2432.Contig5_All	191	K	1.595	0.0022786	Up	Probable short/branched chain specific acyl-CoA dehydrogenase GN=acadsb	acadsb	1	1.41797e-06	112.33	EAPGLSVAK(1)PENK	2	0.0011765	0.742	0.853	0.71	1.236	1.302	1.139	cytoplasm	GO:0044699 single-organism process; GO:0008152 metabolic process; GO:0055114 oxidation-reduction process; GO:0044710 single-organism metabolic process;		GO:1901265 nucleoside phosphate binding; GO:0050660 flavin adenine dinucleotide binding; GO:0043167 ion binding; GO:0000166 nucleotide binding; GO:0048037 cofactor binding; GO:0016491 oxidoreductase activity; GO:0016627 oxidoreductase activity, acting on the CH-CH group of donors; GO:1901363 heterocyclic compound binding; GO:0097159 organic cyclic compound binding; GO:0003824 catalytic activity; …	K09478	ACADSB; short/branched chain acyl-CoA dehydrogenase [EC:1.3.99.12]	haw00071 Fatty acid degradation; haw01212 Fatty acid metabolism; haw00280 Valine, leucine and isoleucine degradation; haw01100 Metabolic pathways;	IPR009100; IPR013786; IPR006091; IPR009075;	Acyl-CoA dehydrogenase/oxidase, N-terminal and middle domain; Acyl-CoA dehydrogenase/oxidase, N-terminal; Acyl-CoA oxidase/dehydrogenase, central domain; Acyl-CoA dehydrogenase/oxidase C-terminal;	I	KOG0139	Short-chain acyl-CoA dehydrogenase
CL2432.Contig5_All	173	K	0.672	0.0153417	Down	Probable short/branched chain specific acyl-CoA dehydrogenase GN=acadsb	acadsb	1	3.133e-14	158.04	GYK(1)GITCFIVER	2	-0.83311	1.164	1.324	1.121	0.934	0.795	0.695	cytoplasm	GO:0044699 single-organism process; GO:0008152 metabolic process; GO:0055114 oxidation-reduction process; GO:0044710 single-organism metabolic process;		GO:1901265 nucleoside phosphate binding; GO:0050660 flavin adenine dinucleotide binding; GO:0043167 ion binding; GO:0000166 nucleotide binding; GO:0048037 cofactor binding; GO:0016491 oxidoreductase activity; GO:0016627 oxidoreductase activity, acting on the CH-CH group of donors; GO:1901363 heterocyclic compound binding; GO:0097159 organic cyclic compound binding; GO:0003824 catalytic activity; …	K09478	ACADSB; short/branched chain acyl-CoA dehydrogenase [EC:1.3.99.12]	haw00071 Fatty acid degradation; haw01212 Fatty acid metabolism; haw00280 Valine, leucine and isoleucine degradation; haw01100 Metabolic pathways;	IPR009100; IPR013786; IPR006091; IPR009075;	Acyl-CoA dehydrogenase/oxidase, N-terminal and middle domain; Acyl-CoA dehydrogenase/oxidase, N-terminal; Acyl-CoA oxidase/dehydrogenase, central domain; Acyl-CoA dehydrogenase/oxidase C-terminal;	I	KOG0139	Short-chain acyl-CoA dehydrogenase
CL2432.Contig5_All	224	K	0.629	0.0078016	Down	Probable short/branched chain specific acyl-CoA dehydrogenase GN=acadsb	acadsb	1	1.32826e-05	85.976	VHESNILGEYGK(1)GYK	3	1.5896	1.371	1.195	1.137	0.858	0.806	0.667	cytoplasm	GO:0044699 single-organism process; GO:0008152 metabolic process; GO:0055114 oxidation-reduction process; GO:0044710 single-organism metabolic process;		GO:1901265 nucleoside phosphate binding; GO:0050660 flavin adenine dinucleotide binding; GO:0043167 ion binding; GO:0000166 nucleotide binding; GO:0048037 cofactor binding; GO:0016491 oxidoreductase activity; GO:0016627 oxidoreductase activity, acting on the CH-CH group of donors; GO:1901363 heterocyclic compound binding; GO:0097159 organic cyclic compound binding; GO:0003824 catalytic activity; …	K09478	ACADSB; short/branched chain acyl-CoA dehydrogenase [EC:1.3.99.12]	haw00071 Fatty acid degradation; haw01212 Fatty acid metabolism; haw00280 Valine, leucine and isoleucine degradation; haw01100 Metabolic pathways;	IPR009100; IPR013786; IPR006091; IPR009075;	Acyl-CoA dehydrogenase/oxidase, N-terminal and middle domain; Acyl-CoA dehydrogenase/oxidase, N-terminal; Acyl-CoA oxidase/dehydrogenase, central domain; Acyl-CoA dehydrogenase/oxidase C-terminal;	I	KOG0139	Short-chain acyl-CoA dehydrogenase
CL2572.Contig4_All	147	K	0.559	0.0075826	Down	Putative tricarboxylate transport protein, mitochondrial (Precursor) GN=K11H3.3	K11H3.3	1	5.54187e-25	176.56	GVTATVMK(1)QGSNQAIR	2	0.1043	1.129	1.345	1.195	0.601	0.613	0.836	cytoplasm				K15100			IPR023395;	Mitochondrial carrier domain;	C	KOG0756	Mitochondrial tricarboxylate/dicarboxylate carrier proteins
CL276.Contig1_All	89	K	0.426	0.0063186	Down	Cuticle protein GN=Ccp84Ab	Ccp84Ab	1	1.0903e-20	112.26	LAVEEYDAHPQYSFAYDVQDGLTGDSK(1)SQHESR	4	-0.8681	1.216	1.219	1.248	0.552	0.563	0.455	extracellular			GO:0042302 structural constituent of cuticle; GO:0005198 structural molecule activity;						T	KOG0661	MAPK related serine/threonine protein kinase
CL276.Contig1_All	113	K	0.65	0.0080605	Down	Cuticle protein GN=Ccp84Ab	Ccp84Ab	1	7.39647e-48	214.46	DGDVVQGSYSVVDPDGTK(1)R	3	-0.66343	1.216	1.186	0.99	0.664	0.815	0.726	extracellular			GO:0042302 structural constituent of cuticle; GO:0005198 structural molecule activity;						T	KOG0661	MAPK related serine/threonine protein kinase
CL3134.Contig3_All	207	K	0.433	0.003077	Down	Probable isocitrate dehydrogenase [NAD] subunit alpha, mitochondrial (Precursor) GN=l(1)G0156	l(1)G0156	1	3.96791e-10	130.72	YPDIK(1)FEER	2	-1.3976	1.266	1.446	1.201	0.708	0.504	0.484	cytoplasm	GO:0072350 tricarboxylic acid metabolic process; GO:0055114 oxidation-reduction process; GO:0044281 small molecule metabolic process; GO:0044763 single-organism cellular process; GO:0006099 tricarboxylic acid cycle; GO:0044699 single-organism process; GO:0044238 primary metabolic process; GO:0045333 cellular respiration; GO:0044237 cellular metabolic process; GO:0071704 organic substance metaboli…		GO:0000287 magnesium ion binding; GO:1901265 nucleoside phosphate binding; GO:0043167 ion binding; GO:0004448 isocitrate dehydrogenase activity; GO:0000166 nucleotide binding; GO:0048037 cofactor binding; GO:0016491 oxidoreductase activity; GO:0016614 oxidoreductase activity, acting on CH-OH group of donors; GO:1901363 heterocyclic compound binding; GO:0097159 organic cyclic compound binding; GO:…	K00030	IDH3; isocitrate dehydrogenase (NAD+) [EC:1.1.1.41]	haw01200 Carbon metabolism; haw00020 Citrate cycle (TCA cycle); haw01230 Biosynthesis of amino acids; haw01210 2-Oxocarboxylic acid metabolism; haw01100 Metabolic pathways;	IPR024084;	Isopropylmalate dehydrogenase-like domain;	E	KOG0785	Isocitrate dehydrogenase, alpha subunit
CL3134.Contig3_All	316	K	0.389	0.0031634	Down	Probable isocitrate dehydrogenase [NAD] subunit alpha, mitochondrial (Precursor) GN=l(1)G0156	l(1)G0156	1	0.00396529	63.29	IQSACYAVLK(1)EGK	2	0.008886	1.351	1.318	1.338	0.555	0.537	0.467	cytoplasm	GO:0072350 tricarboxylic acid metabolic process; GO:0055114 oxidation-reduction process; GO:0044281 small molecule metabolic process; GO:0044763 single-organism cellular process; GO:0006099 tricarboxylic acid cycle; GO:0044699 single-organism process; GO:0044238 primary metabolic process; GO:0045333 cellular respiration; GO:0044237 cellular metabolic process; GO:0071704 organic substance metaboli…		GO:0000287 magnesium ion binding; GO:1901265 nucleoside phosphate binding; GO:0043167 ion binding; GO:0004448 isocitrate dehydrogenase activity; GO:0000166 nucleotide binding; GO:0048037 cofactor binding; GO:0016491 oxidoreductase activity; GO:0016614 oxidoreductase activity, acting on CH-OH group of donors; GO:1901363 heterocyclic compound binding; GO:0097159 organic cyclic compound binding; GO:…	K00030	IDH3; isocitrate dehydrogenase (NAD+) [EC:1.1.1.41]	haw01200 Carbon metabolism; haw00020 Citrate cycle (TCA cycle); haw01230 Biosynthesis of amino acids; haw01210 2-Oxocarboxylic acid metabolism; haw01100 Metabolic pathways;	IPR024084;	Isopropylmalate dehydrogenase-like domain;	E	KOG0785	Isocitrate dehydrogenase, alpha subunit
CL3135.Contig4_All	174	K	0.602	0.0088446	Down	Probable short/branched chain specific acyl-CoA dehydrogenase GN=acadsb	acadsb	1	1.21748e-07	106.58	HK(1)GISAFIVPKPIK	3	-0.44716	1.106	1.196	1.275	0.583	0.795	0.777	cytoplasm	GO:0044699 single-organism process; GO:0008152 metabolic process; GO:0055114 oxidation-reduction process; GO:0044710 single-organism metabolic process;		GO:1901265 nucleoside phosphate binding; GO:0050660 flavin adenine dinucleotide binding; GO:0043167 ion binding; GO:0000166 nucleotide binding; GO:0048037 cofactor binding; GO:0016491 oxidoreductase activity; GO:0016627 oxidoreductase activity, acting on the CH-CH group of donors; GO:1901363 heterocyclic compound binding; GO:0097159 organic cyclic compound binding; GO:0003824 catalytic activity; …	K00248	ACADS; butyryl-CoA dehydrogenase [EC:1.3.8.1]	haw01200 Carbon metabolism; haw00071 Fatty acid degradation; haw01212 Fatty acid metabolism; haw00280 Valine, leucine and isoleucine degradation; haw00650 Butanoate metabolism; haw01100 Metabolic pathways;	IPR013786; IPR009100; IPR006091; IPR009075;	Acyl-CoA dehydrogenase/oxidase, N-terminal; Acyl-CoA dehydrogenase/oxidase, N-terminal and middle domain; Acyl-CoA oxidase/dehydrogenase, central domain; Acyl-CoA dehydrogenase/oxidase C-terminal;	I	KOG0139	Short-chain acyl-CoA dehydrogenase
CL3262.Contig30_All	104	K	0.637	0.0172159	Down	Glyceraldehyde-3-phosphate dehydrogenase GN=Gapdh	Gapdh	1	1.09134e-17	108.19	AGAEYVVESTGVFTTTEK(1)ASAHLEGGAK	3	-0.18092	1.318	1.227		0.769	0.927	0.737	cytoplasm	GO:0006006 glucose metabolic process; GO:0044723 single-organism carbohydrate metabolic process; GO:0008152 metabolic process; GO:0055114 oxidation-reduction process; GO:0044710 single-organism metabolic process; GO:0044281 small molecule metabolic process; GO:0005996 monosaccharide metabolic process; GO:0044699 single-organism process; GO:0044238 primary metabolic process; GO:0005975 carbohydrat…		GO:0097159 organic cyclic compound binding; GO:1901363 heterocyclic compound binding; GO:0016620 oxidoreductase activity, acting on the aldehyde or oxo group of donors, NAD or NADP as acceptor; GO:1901265 nucleoside phosphate binding; GO:0051287 NAD binding; GO:0003824 catalytic activity; GO:0005488 binding; GO:0016903 oxidoreductase activity, acting on the aldehyde or oxo group of donors; GO:005…	K00134	GAPDH; glyceraldehyde 3-phosphate dehydrogenase [EC:1.2.1.12]	haw01200 Carbon metabolism; haw01230 Biosynthesis of amino acids; haw00010 Glycolysis / Gluconeogenesis; haw01100 Metabolic pathways;	IPR020829; IPR016040; IPR020828;	Glyceraldehyde 3-phosphate dehydrogenase, catalytic domain; NAD(P)-binding domain; Glyceraldehyde 3-phosphate dehydrogenase, NAD(P) binding domain;	G	KOG0657	Glyceraldehyde 3-phosphate dehydrogenase
CL3262.Contig30_All	3	K	0.288	0.0134198	Down	Glyceraldehyde-3-phosphate dehydrogenase GN=Gapdh	Gapdh	1	0.00243539	62.536	SK(1)IGINGFGR	2	1.2509	1.958		1.815		0.466	0.619	cytoplasm	GO:0006006 glucose metabolic process; GO:0044723 single-organism carbohydrate metabolic process; GO:0008152 metabolic process; GO:0055114 oxidation-reduction process; GO:0044710 single-organism metabolic process; GO:0044281 small molecule metabolic process; GO:0005996 monosaccharide metabolic process; GO:0044699 single-organism process; GO:0044238 primary metabolic process; GO:0005975 carbohydrat…		GO:0097159 organic cyclic compound binding; GO:1901363 heterocyclic compound binding; GO:0016620 oxidoreductase activity, acting on the aldehyde or oxo group of donors, NAD or NADP as acceptor; GO:1901265 nucleoside phosphate binding; GO:0051287 NAD binding; GO:0003824 catalytic activity; GO:0005488 binding; GO:0016903 oxidoreductase activity, acting on the aldehyde or oxo group of donors; GO:005…	K00134	GAPDH; glyceraldehyde 3-phosphate dehydrogenase [EC:1.2.1.12]	haw01200 Carbon metabolism; haw01230 Biosynthesis of amino acids; haw00010 Glycolysis / Gluconeogenesis; haw01100 Metabolic pathways;	IPR020829; IPR016040; IPR020828;	Glyceraldehyde 3-phosphate dehydrogenase, catalytic domain; NAD(P)-binding domain; Glyceraldehyde 3-phosphate dehydrogenase, NAD(P) binding domain;	G	KOG0657	Glyceraldehyde 3-phosphate dehydrogenase
CL3262.Contig30_All	248	K	0.374	0.000116955	Down	Glyceraldehyde-3-phosphate dehydrogenase GN=Gapdh	Gapdh	1	0.0214476	55.261	LGK(1)PATYDAIK	2	-0.74893	1.669	1.668	1.74	0.703	0.563	0.633	cytoplasm	GO:0006006 glucose metabolic process; GO:0044723 single-organism carbohydrate metabolic process; GO:0008152 metabolic process; GO:0055114 oxidation-reduction process; GO:0044710 single-organism metabolic process; GO:0044281 small molecule metabolic process; GO:0005996 monosaccharide metabolic process; GO:0044699 single-organism process; GO:0044238 primary metabolic process; GO:0005975 carbohydrat…		GO:0097159 organic cyclic compound binding; GO:1901363 heterocyclic compound binding; GO:0016620 oxidoreductase activity, acting on the aldehyde or oxo group of donors, NAD or NADP as acceptor; GO:1901265 nucleoside phosphate binding; GO:0051287 NAD binding; GO:0003824 catalytic activity; GO:0005488 binding; GO:0016903 oxidoreductase activity, acting on the aldehyde or oxo group of donors; GO:005…	K00134	GAPDH; glyceraldehyde 3-phosphate dehydrogenase [EC:1.2.1.12]	haw01200 Carbon metabolism; haw01230 Biosynthesis of amino acids; haw00010 Glycolysis / Gluconeogenesis; haw01100 Metabolic pathways;	IPR020829; IPR016040; IPR020828;	Glyceraldehyde 3-phosphate dehydrogenase, catalytic domain; NAD(P)-binding domain; Glyceraldehyde 3-phosphate dehydrogenase, NAD(P) binding domain;	G	KOG0657	Glyceraldehyde 3-phosphate dehydrogenase
CL3262.Contig30_All	326	K	0.631	0.00110396	Down	Glyceraldehyde-3-phosphate dehydrogenase GN=Gapdh	Gapdh	1	4.47165e-05	110.8	VIDLIK(1)YIQTK	2	-1.9946	1.217	1.425	1.308	0.875	0.831	0.788	cytoplasm	GO:0006006 glucose metabolic process; GO:0044723 single-organism carbohydrate metabolic process; GO:0008152 metabolic process; GO:0055114 oxidation-reduction process; GO:0044710 single-organism metabolic process; GO:0044281 small molecule metabolic process; GO:0005996 monosaccharide metabolic process; GO:0044699 single-organism process; GO:0044238 primary metabolic process; GO:0005975 carbohydrat…		GO:0097159 organic cyclic compound binding; GO:1901363 heterocyclic compound binding; GO:0016620 oxidoreductase activity, acting on the aldehyde or oxo group of donors, NAD or NADP as acceptor; GO:1901265 nucleoside phosphate binding; GO:0051287 NAD binding; GO:0003824 catalytic activity; GO:0005488 binding; GO:0016903 oxidoreductase activity, acting on the aldehyde or oxo group of donors; GO:005…	K00134	GAPDH; glyceraldehyde 3-phosphate dehydrogenase [EC:1.2.1.12]	haw01200 Carbon metabolism; haw01230 Biosynthesis of amino acids; haw00010 Glycolysis / Gluconeogenesis; haw01100 Metabolic pathways;	IPR020829; IPR016040; IPR020828;	Glyceraldehyde 3-phosphate dehydrogenase, catalytic domain; NAD(P)-binding domain; Glyceraldehyde 3-phosphate dehydrogenase, NAD(P) binding domain;	G	KOG0657	Glyceraldehyde 3-phosphate dehydrogenase
CL3262.Contig30_All	114	K	0.305	0.0034772	Down	Glyceraldehyde-3-phosphate dehydrogenase GN=Gapdh	Gapdh	1	4.17138e-10	144.35	ASAHLEGGAK(1)K	2	0.10953	1.245	2.142	2.142	0.57	0.511	0.605	cytoplasm	GO:0006006 glucose metabolic process; GO:0044723 single-organism carbohydrate metabolic process; GO:0008152 metabolic process; GO:0055114 oxidation-reduction process; GO:0044710 single-organism metabolic process; GO:0044281 small molecule metabolic process; GO:0005996 monosaccharide metabolic process; GO:0044699 single-organism process; GO:0044238 primary metabolic process; GO:0005975 carbohydrat…		GO:0097159 organic cyclic compound binding; GO:1901363 heterocyclic compound binding; GO:0016620 oxidoreductase activity, acting on the aldehyde or oxo group of donors, NAD or NADP as acceptor; GO:1901265 nucleoside phosphate binding; GO:0051287 NAD binding; GO:0003824 catalytic activity; GO:0005488 binding; GO:0016903 oxidoreductase activity, acting on the aldehyde or oxo group of donors; GO:005…	K00134	GAPDH; glyceraldehyde 3-phosphate dehydrogenase [EC:1.2.1.12]	haw01200 Carbon metabolism; haw01230 Biosynthesis of amino acids; haw00010 Glycolysis / Gluconeogenesis; haw01100 Metabolic pathways;	IPR020829; IPR016040; IPR020828;	Glyceraldehyde 3-phosphate dehydrogenase, catalytic domain; NAD(P)-binding domain; Glyceraldehyde 3-phosphate dehydrogenase, NAD(P) binding domain;	G	KOG0657	Glyceraldehyde 3-phosphate dehydrogenase
CL3262.Contig30_All	212	K	0.384	0.00044098	Down	Glyceraldehyde-3-phosphate dehydrogenase GN=Gapdh	Gapdh	1	4.3395e-20	143.46	GAQQNIIPASTGAAK(1)AVGK	3	0.33864	1.69	1.617	1.722	0.566	0.759	0.605	cytoplasm	GO:0006006 glucose metabolic process; GO:0044723 single-organism carbohydrate metabolic process; GO:0008152 metabolic process; GO:0055114 oxidation-reduction process; GO:0044710 single-organism metabolic process; GO:0044281 small molecule metabolic process; GO:0005996 monosaccharide metabolic process; GO:0044699 single-organism process; GO:0044238 primary metabolic process; GO:0005975 carbohydrat…		GO:0097159 organic cyclic compound binding; GO:1901363 heterocyclic compound binding; GO:0016620 oxidoreductase activity, acting on the aldehyde or oxo group of donors, NAD or NADP as acceptor; GO:1901265 nucleoside phosphate binding; GO:0051287 NAD binding; GO:0003824 catalytic activity; GO:0005488 binding; GO:0016903 oxidoreductase activity, acting on the aldehyde or oxo group of donors; GO:005…	K00134	GAPDH; glyceraldehyde 3-phosphate dehydrogenase [EC:1.2.1.12]	haw01200 Carbon metabolism; haw01230 Biosynthesis of amino acids; haw00010 Glycolysis / Gluconeogenesis; haw01100 Metabolic pathways;	IPR020829; IPR016040; IPR020828;	Glyceraldehyde 3-phosphate dehydrogenase, catalytic domain; NAD(P)-binding domain; Glyceraldehyde 3-phosphate dehydrogenase, NAD(P) binding domain;	G	KOG0657	Glyceraldehyde 3-phosphate dehydrogenase
CL3262.Contig30_All	191	K	0.409	0.00158029	Down	Glyceraldehyde-3-phosphate dehydrogenase GN=Gapdh	Gapdh	1	3.31986e-06	125.3	TVDGPSGK(1)LWR	2	0.59834	1.54	1.737	1.62	0.546	0.808	0.648	cytoplasm	GO:0006006 glucose metabolic process; GO:0044723 single-organism carbohydrate metabolic process; GO:0008152 metabolic process; GO:0055114 oxidation-reduction process; GO:0044710 single-organism metabolic process; GO:0044281 small molecule metabolic process; GO:0005996 monosaccharide metabolic process; GO:0044699 single-organism process; GO:0044238 primary metabolic process; GO:0005975 carbohydrat…		GO:0097159 organic cyclic compound binding; GO:1901363 heterocyclic compound binding; GO:0016620 oxidoreductase activity, acting on the aldehyde or oxo group of donors, NAD or NADP as acceptor; GO:1901265 nucleoside phosphate binding; GO:0051287 NAD binding; GO:0003824 catalytic activity; GO:0005488 binding; GO:0016903 oxidoreductase activity, acting on the aldehyde or oxo group of donors; GO:005…	K00134	GAPDH; glyceraldehyde 3-phosphate dehydrogenase [EC:1.2.1.12]	haw01200 Carbon metabolism; haw01230 Biosynthesis of amino acids; haw00010 Glycolysis / Gluconeogenesis; haw01100 Metabolic pathways;	IPR020829; IPR016040; IPR020828;	Glyceraldehyde 3-phosphate dehydrogenase, catalytic domain; NAD(P)-binding domain; Glyceraldehyde 3-phosphate dehydrogenase, NAD(P) binding domain;	G	KOG0657	Glyceraldehyde 3-phosphate dehydrogenase
CL3262.Contig30_All	256	K	0.29	0.0027014	Down	Glyceraldehyde-3-phosphate dehydrogenase GN=Gapdh	Gapdh	1	9.05443e-09	134.88	LGKPATYDAIK(1)QK	2	-0.51119	1.937	2.278	1.362	0.436	0.559	0.624	cytoplasm	GO:0006006 glucose metabolic process; GO:0044723 single-organism carbohydrate metabolic process; GO:0008152 metabolic process; GO:0055114 oxidation-reduction process; GO:0044710 single-organism metabolic process; GO:0044281 small molecule metabolic process; GO:0005996 monosaccharide metabolic process; GO:0044699 single-organism process; GO:0044238 primary metabolic process; GO:0005975 carbohydrat…		GO:0097159 organic cyclic compound binding; GO:1901363 heterocyclic compound binding; GO:0016620 oxidoreductase activity, acting on the aldehyde or oxo group of donors, NAD or NADP as acceptor; GO:1901265 nucleoside phosphate binding; GO:0051287 NAD binding; GO:0003824 catalytic activity; GO:0005488 binding; GO:0016903 oxidoreductase activity, acting on the aldehyde or oxo group of donors; GO:005…	K00134	GAPDH; glyceraldehyde 3-phosphate dehydrogenase [EC:1.2.1.12]	haw01200 Carbon metabolism; haw01230 Biosynthesis of amino acids; haw00010 Glycolysis / Gluconeogenesis; haw01100 Metabolic pathways;	IPR020829; IPR016040; IPR020828;	Glyceraldehyde 3-phosphate dehydrogenase, catalytic domain; NAD(P)-binding domain; Glyceraldehyde 3-phosphate dehydrogenase, NAD(P) binding domain;	G	KOG0657	Glyceraldehyde 3-phosphate dehydrogenase
CL3515.Contig2_All	39	K	0.263	0.0068821	Down	Proteasome subunit alpha type-1 GN=Prosalpha6	Prosalpha6	1	0.0372125	50.149	LGSATVGLK(1)NR	2	-1.6716	1.657	1.432	2.233	0.532	0.4		cytoplasm	GO:0043632 modification-dependent macromolecule catabolic process; GO:0044265 cellular macromolecule catabolic process; GO:0051603 proteolysis involved in cellular protein catabolic process; GO:0044257 cellular protein catabolic process; GO:0019941 modification-dependent protein catabolic process; GO:0044267 cellular protein metabolic process; GO:0006511 ubiquitin-dependent protein catabolic proc…	GO:0019773 proteasome core complex, alpha-subunit complex; GO:1902494 catalytic complex; GO:0000502 proteasome complex; GO:0044464 cell part; GO:0005622 intracellular; GO:0005839 proteasome core complex; GO:0032991 macromolecular complex; GO:0044424 intracellular part; GO:1905368 peptidase complex; GO:0005623 cell; GO:0043234 protein complex; GO:1905369 endopeptidase complex;	GO:0004175 endopeptidase activity; GO:0004298 threonine-type endopeptidase activity; GO:0008233 peptidase activity; GO:0070003 threonine-type peptidase activity; GO:0003824 catalytic activity; GO:0070011 peptidase activity, acting on L-amino acid peptides; GO:0016787 hydrolase activity;	K02725	PSMA1; 20S proteasome subunit alpha 6 [EC:3.4.25.1]	haw03050 Proteasome;	IPR029055; IPR000426;	Nucleophile aminohydrolases, N-terminal; Proteasome alpha-subunit, N-terminal domain;	O	KOG0863	20S proteasome, regulatory subunit alpha type PSMA1/PRE5
CL3534.Contig7_All	148	K	0.466	0.0038766	Down	Probable mitochondrial 2-oxoglutarate/malate carrier protein GN=ucpC	ucpC	1	0.0463086	52.591	EEGVLK(1)LWR	2	-0.16117	1.314	1.593	1.43	0.638	0.826	0.555	mitochondria				K15104			IPR023395;	Mitochondrial carrier domain;	C	KOG0759	Mitochondrial oxoglutarate/malate carrier proteins
CL3676.Contig8_All	300	K	0.387	0.0190188	Down	Probable quinone oxidoreductase	---	1	0.0279107	73.327	WIQSGQLK(1)PR	2	0.34776	1.78	1.491		0.696	0.571		cytoplasm	GO:0044699 single-organism process; GO:0008152 metabolic process; GO:0055114 oxidation-reduction process; GO:0044710 single-organism metabolic process;		GO:0003824 catalytic activity; GO:0016491 oxidoreductase activity;	K13948			IPR011032; IPR020843; IPR016040; IPR013149;	GroES-like; Polyketide synthase, enoylreductase domain; NAD(P)-binding domain; Alcohol dehydrogenase, C-terminal;	R	KOG1196	Predicted NAD-dependent oxidoreductase
CL3715.Contig11_All	75	K	0.39	0.023022	Down	ubiquinol-cytochrome c reductase [Spodoptera litura]	---	1	0.000719342	77.776	LSEIPEGK(1)SVTFK	2	0.2546	1.175	1.637	0.958		0.537	0.442	nucleus	GO:0044699 single-organism process; GO:0008152 metabolic process; GO:0055114 oxidation-reduction process; GO:0044710 single-organism metabolic process;	GO:0016020 membrane;	GO:0051537 2 iron, 2 sulfur cluster binding; GO:0008121 ubiquinol-cytochrome-c reductase activity; GO:0015075 ion transmembrane transporter activity; GO:0016679 oxidoreductase activity, acting on diphenols and related substances as donors; GO:0022892 substrate-specific transporter activity; GO:0015077 monovalent inorganic cation transmembrane transporter activity; GO:0015078 hydrogen ion transmem…	K00411	UQCRFS1; ubiquinol-cytochrome c reductase iron-sulfur subunit [EC:7.1.1.8]	haw00190 Oxidative phosphorylation; haw01100 Metabolic pathways;	IPR006317; IPR017941; IPR005805; IPR004192;	Ubiquinol-cytochrome c reductase, iron-sulphur subunit; Rieske [2Fe-2S] iron-sulphur domain; Rieske iron-sulphur protein, C-terminal; Ubiquinol cytochrome reductase, transmembrane domain;	C	KOG1671	Ubiquinol cytochrome c reductase, subunit RIP1
CL3964.Contig8_All	35	K	0.719	0.0007998	Down	Aldehyde dehydrogenase GN=ALDH	ALDH	1	1.86062e-21	166.9	VIADVQQASK(1)TDVDK	2	0.28766	1.152	1.174	1.286	0.875	0.877	0.845	cytoplasm	GO:0044699 single-organism process; GO:0008152 metabolic process; GO:0055114 oxidation-reduction process; GO:0044710 single-organism metabolic process;		GO:0016620 oxidoreductase activity, acting on the aldehyde or oxo group of donors, NAD or NADP as acceptor; GO:0003824 catalytic activity; GO:0016491 oxidoreductase activity; GO:0016903 oxidoreductase activity, acting on the aldehyde or oxo group of donors;	K00128	ALDH; aldehyde dehydrogenase (NAD+) [EC:1.2.1.3]	haw00620 Pyruvate metabolism; haw00310 Lysine degradation; haw00330 Arginine and proline metabolism; haw01100 Metabolic pathways; haw00380 Tryptophan metabolism; haw00561 Glycerolipid metabolism; haw00981 Insect hormone biosynthesis; haw00071 Fatty acid degradation; haw00410 beta-Alanine metabolism; haw00053 Ascorbate and aldarate metabolism; haw00340 Histidine metabolism; haw00280 Valine, leucin…	IPR016161; IPR015590; IPR016162; IPR016163;	Aldehyde/histidinol dehydrogenase; Aldehyde dehydrogenase domain; Aldehyde dehydrogenase N-terminal domain; Aldehyde dehydrogenase, C-terminal;	C	KOG2450	Aldehyde dehydrogenase
CL3964.Contig8_All	17	K	0.708	0.0089806	Down	Aldehyde dehydrogenase GN=ALDH	ALDH	1	1.5648e-06	135.8	TFK(1)TENPSNGK	2	-0.052317	1.308	1.063	1.267	0.807	0.869	0.9	cytoplasm	GO:0044699 single-organism process; GO:0008152 metabolic process; GO:0055114 oxidation-reduction process; GO:0044710 single-organism metabolic process;		GO:0016620 oxidoreductase activity, acting on the aldehyde or oxo group of donors, NAD or NADP as acceptor; GO:0003824 catalytic activity; GO:0016491 oxidoreductase activity; GO:0016903 oxidoreductase activity, acting on the aldehyde or oxo group of donors;	K00128	ALDH; aldehyde dehydrogenase (NAD+) [EC:1.2.1.3]	haw00620 Pyruvate metabolism; haw00310 Lysine degradation; haw00330 Arginine and proline metabolism; haw01100 Metabolic pathways; haw00380 Tryptophan metabolism; haw00561 Glycerolipid metabolism; haw00981 Insect hormone biosynthesis; haw00071 Fatty acid degradation; haw00410 beta-Alanine metabolism; haw00053 Ascorbate and aldarate metabolism; haw00340 Histidine metabolism; haw00280 Valine, leucin…	IPR016161; IPR015590; IPR016162; IPR016163;	Aldehyde/histidinol dehydrogenase; Aldehyde dehydrogenase domain; Aldehyde dehydrogenase N-terminal domain; Aldehyde dehydrogenase, C-terminal;	C	KOG2450	Aldehyde dehydrogenase
CL3964.Contig8_All	460	K	0.634	0.00071573	Down	Aldehyde dehydrogenase GN=ALDH	ALDH	1	3.7821e-07	109.1	ENGPYGIK(1)NYTEVK	2	-2.9235	1.241	1.263	1.344	0.832	0.86	0.748	cytoplasm	GO:0044699 single-organism process; GO:0008152 metabolic process; GO:0055114 oxidation-reduction process; GO:0044710 single-organism metabolic process;		GO:0016620 oxidoreductase activity, acting on the aldehyde or oxo group of donors, NAD or NADP as acceptor; GO:0003824 catalytic activity; GO:0016491 oxidoreductase activity; GO:0016903 oxidoreductase activity, acting on the aldehyde or oxo group of donors;	K00128	ALDH; aldehyde dehydrogenase (NAD+) [EC:1.2.1.3]	haw00620 Pyruvate metabolism; haw00310 Lysine degradation; haw00330 Arginine and proline metabolism; haw01100 Metabolic pathways; haw00380 Tryptophan metabolism; haw00561 Glycerolipid metabolism; haw00981 Insect hormone biosynthesis; haw00071 Fatty acid degradation; haw00410 beta-Alanine metabolism; haw00053 Ascorbate and aldarate metabolism; haw00340 Histidine metabolism; haw00280 Valine, leucin…	IPR016161; IPR015590; IPR016162; IPR016163;	Aldehyde/histidinol dehydrogenase; Aldehyde dehydrogenase domain; Aldehyde dehydrogenase N-terminal domain; Aldehyde dehydrogenase, C-terminal;	C	KOG2450	Aldehyde dehydrogenase
CL3964.Contig8_All	313	K	0.625	0.0094018	Down	Aldehyde dehydrogenase GN=ALDH	ALDH	1	5.59336e-09	87.802	VVGDPFK(1)PDTEQGPQIDLEQQTR	3	-1.6355	1.344	1.149	1.385	0.702	0.934	0.786	cytoplasm	GO:0044699 single-organism process; GO:0008152 metabolic process; GO:0055114 oxidation-reduction process; GO:0044710 single-organism metabolic process;		GO:0016620 oxidoreductase activity, acting on the aldehyde or oxo group of donors, NAD or NADP as acceptor; GO:0003824 catalytic activity; GO:0016491 oxidoreductase activity; GO:0016903 oxidoreductase activity, acting on the aldehyde or oxo group of donors;	K00128	ALDH; aldehyde dehydrogenase (NAD+) [EC:1.2.1.3]	haw00620 Pyruvate metabolism; haw00310 Lysine degradation; haw00330 Arginine and proline metabolism; haw01100 Metabolic pathways; haw00380 Tryptophan metabolism; haw00561 Glycerolipid metabolism; haw00981 Insect hormone biosynthesis; haw00071 Fatty acid degradation; haw00410 beta-Alanine metabolism; haw00053 Ascorbate and aldarate metabolism; haw00340 Histidine metabolism; haw00280 Valine, leucin…	IPR016161; IPR015590; IPR016162; IPR016163;	Aldehyde/histidinol dehydrogenase; Aldehyde dehydrogenase domain; Aldehyde dehydrogenase N-terminal domain; Aldehyde dehydrogenase, C-terminal;	C	KOG2450	Aldehyde dehydrogenase
CL4488.Contig3_All	68	K	0.753	0.04546	Down	Delta-1-pyrroline-5-carboxylate dehydrogenase, mitochondrial (Precursor) GN=DDB_G0283293	DDB_G0283293	1	1.8244e-07	133.42	FYYASEK(1)TIQK	2	0.90402	1.092	1.248	1.061	0.744	1	0.818	cytoskeleton	GO:0043648 dicarboxylic acid metabolic process; GO:0016053 organic acid biosynthetic process; GO:0044699 single-organism process; GO:0009058 biosynthetic process; GO:1901566 organonitrogen compound biosynthetic process; GO:0044237 cellular metabolic process; GO:0009084 glutamine family amino acid biosynthetic process; GO:0071704 organic substance metabolic process; GO:0008152 metabolic process; G…		GO:0016620 oxidoreductase activity, acting on the aldehyde or oxo group of donors, NAD or NADP as acceptor; GO:0016645 oxidoreductase activity, acting on the CH-NH group of donors; GO:0016646 oxidoreductase activity, acting on the CH-NH group of donors, NAD or NADP as acceptor; GO:0003824 catalytic activity; GO:0016903 oxidoreductase activity, acting on the aldehyde or oxo group of donors; GO:001…	K00294	E1.2.1.88; 1-pyrroline-5-carboxylate dehydrogenase [EC:1.2.1.88]	haw00330 Arginine and proline metabolism; haw00250 Alanine, aspartate and glutamate metabolism; haw01100 Metabolic pathways;	IPR016161; IPR015590; IPR016162; IPR016163;	Aldehyde/histidinol dehydrogenase; Aldehyde dehydrogenase domain; Aldehyde dehydrogenase N-terminal domain; Aldehyde dehydrogenase, C-terminal;	E	KOG2455	Delta-1-pyrroline-5-carboxylate dehydrogenase
CL4489.Contig3_All	35	K	0.656	0.004985	Down	Aspartate aminotransferase, mitochondrial (Precursor) GN=aatA	aatA	1	2.32323e-05	99.815	K(1)VNLGVGAYR	2	-0.75224	1.247	1.164	1.171	0.732	0.835		cytoplasm	GO:0044281 small molecule metabolic process; GO:0044763 single-organism cellular process; GO:0006807 nitrogen compound metabolic process; GO:0044699 single-organism process; GO:0009058 biosynthetic process; GO:0044238 primary metabolic process; GO:0044237 cellular metabolic process; GO:0071704 organic substance metabolic process; GO:0008152 metabolic process; GO:0006520 cellular amino acid metabo…		GO:0097159 organic cyclic compound binding; GO:1901363 heterocyclic compound binding; GO:0016769 transferase activity, transferring nitrogenous groups; GO:0003824 catalytic activity; GO:0005488 binding; GO:0043167 ion binding; GO:0043168 anion binding; GO:0008483 transaminase activity; GO:0016740 transferase activity; GO:0048037 cofactor binding; GO:0030170 pyridoxal phosphate binding;	K14455	GOT2; aspartate aminotransferase, mitochondrial [EC:2.6.1.1]	haw00350 Tyrosine metabolism; haw00330 Arginine and proline metabolism; haw01210 2-Oxocarboxylic acid metabolism; haw00250 Alanine, aspartate and glutamate metabolism; haw01100 Metabolic pathways; haw01200 Carbon metabolism; haw00270 Cysteine and methionine metabolism; haw00220 Arginine biosynthesis; haw00400 Phenylalanine, tyrosine and tryptophan biosynthesis; haw01230 Biosynthesis of amino acid…	IPR004839; IPR015424; IPR015421;	Aminotransferase, class I/classII; Pyridoxal phosphate-dependent transferase; Pyridoxal phosphate-dependent transferase, major region, subdomain 1;	E	KOG1411	Aspartate aminotransferase/Glutamic oxaloacetic transaminase AAT1/GOT2
CL4489.Contig3_All	149	K	0.558	0.0041247	Down	Aspartate aminotransferase, mitochondrial (Precursor) GN=aatA	aatA	1	1.91e-11	90.475	EVWFPTPTWGNHPQICNTLK(1)LPHK	4	1.0705	1.315	1.226	1.376	0.741	0.839	0.607	cytoplasm	GO:0044281 small molecule metabolic process; GO:0044763 single-organism cellular process; GO:0006807 nitrogen compound metabolic process; GO:0044699 single-organism process; GO:0009058 biosynthetic process; GO:0044238 primary metabolic process; GO:0044237 cellular metabolic process; GO:0071704 organic substance metabolic process; GO:0008152 metabolic process; GO:0006520 cellular amino acid metabo…		GO:0097159 organic cyclic compound binding; GO:1901363 heterocyclic compound binding; GO:0016769 transferase activity, transferring nitrogenous groups; GO:0003824 catalytic activity; GO:0005488 binding; GO:0043167 ion binding; GO:0043168 anion binding; GO:0008483 transaminase activity; GO:0016740 transferase activity; GO:0048037 cofactor binding; GO:0030170 pyridoxal phosphate binding;	K14455	GOT2; aspartate aminotransferase, mitochondrial [EC:2.6.1.1]	haw00350 Tyrosine metabolism; haw00330 Arginine and proline metabolism; haw01210 2-Oxocarboxylic acid metabolism; haw00250 Alanine, aspartate and glutamate metabolism; haw01100 Metabolic pathways; haw01200 Carbon metabolism; haw00270 Cysteine and methionine metabolism; haw00220 Arginine biosynthesis; haw00400 Phenylalanine, tyrosine and tryptophan biosynthesis; haw01230 Biosynthesis of amino acid…	IPR004839; IPR015424; IPR015421;	Aminotransferase, class I/classII; Pyridoxal phosphate-dependent transferase; Pyridoxal phosphate-dependent transferase, major region, subdomain 1;	E	KOG1411	Aspartate aminotransferase/Glutamic oxaloacetic transaminase AAT1/GOT2
CL4489.Contig3_All	199	K	0.651	0.0059369	Down	Aspartate aminotransferase, mitochondrial (Precursor) GN=aatA	aatA	1	5.01568e-07	148.32	K(1)EEWQTLSK	2	-0.74803	1.169	1.416	1.096	0.818	0.81	0.768	cytoplasm	GO:0044281 small molecule metabolic process; GO:0044763 single-organism cellular process; GO:0006807 nitrogen compound metabolic process; GO:0044699 single-organism process; GO:0009058 biosynthetic process; GO:0044238 primary metabolic process; GO:0044237 cellular metabolic process; GO:0071704 organic substance metabolic process; GO:0008152 metabolic process; GO:0006520 cellular amino acid metabo…		GO:0097159 organic cyclic compound binding; GO:1901363 heterocyclic compound binding; GO:0016769 transferase activity, transferring nitrogenous groups; GO:0003824 catalytic activity; GO:0005488 binding; GO:0043167 ion binding; GO:0043168 anion binding; GO:0008483 transaminase activity; GO:0016740 transferase activity; GO:0048037 cofactor binding; GO:0030170 pyridoxal phosphate binding;	K14455	GOT2; aspartate aminotransferase, mitochondrial [EC:2.6.1.1]	haw00350 Tyrosine metabolism; haw00330 Arginine and proline metabolism; haw01210 2-Oxocarboxylic acid metabolism; haw00250 Alanine, aspartate and glutamate metabolism; haw01100 Metabolic pathways; haw01200 Carbon metabolism; haw00270 Cysteine and methionine metabolism; haw00220 Arginine biosynthesis; haw00400 Phenylalanine, tyrosine and tryptophan biosynthesis; haw01230 Biosynthesis of amino acid…	IPR004839; IPR015424; IPR015421;	Aminotransferase, class I/classII; Pyridoxal phosphate-dependent transferase; Pyridoxal phosphate-dependent transferase, major region, subdomain 1;	E	KOG1411	Aspartate aminotransferase/Glutamic oxaloacetic transaminase AAT1/GOT2
CL4489.Contig3_All	313	K	0.654	0.02488	Down	Aspartate aminotransferase, mitochondrial (Precursor) GN=aatA	aatA	1	2.20082e-18	135.38	LVTEILTSPELK(1)K	2	-0.08943	1.413	1.296	0.967	0.845	0.777	0.782	cytoplasm	GO:0044281 small molecule metabolic process; GO:0044763 single-organism cellular process; GO:0006807 nitrogen compound metabolic process; GO:0044699 single-organism process; GO:0009058 biosynthetic process; GO:0044238 primary metabolic process; GO:0044237 cellular metabolic process; GO:0071704 organic substance metabolic process; GO:0008152 metabolic process; GO:0006520 cellular amino acid metabo…		GO:0097159 organic cyclic compound binding; GO:1901363 heterocyclic compound binding; GO:0016769 transferase activity, transferring nitrogenous groups; GO:0003824 catalytic activity; GO:0005488 binding; GO:0043167 ion binding; GO:0043168 anion binding; GO:0008483 transaminase activity; GO:0016740 transferase activity; GO:0048037 cofactor binding; GO:0030170 pyridoxal phosphate binding;	K14455	GOT2; aspartate aminotransferase, mitochondrial [EC:2.6.1.1]	haw00350 Tyrosine metabolism; haw00330 Arginine and proline metabolism; haw01210 2-Oxocarboxylic acid metabolism; haw00250 Alanine, aspartate and glutamate metabolism; haw01100 Metabolic pathways; haw01200 Carbon metabolism; haw00270 Cysteine and methionine metabolism; haw00220 Arginine biosynthesis; haw00400 Phenylalanine, tyrosine and tryptophan biosynthesis; haw01230 Biosynthesis of amino acid…	IPR004839; IPR015424; IPR015421;	Aminotransferase, class I/classII; Pyridoxal phosphate-dependent transferase; Pyridoxal phosphate-dependent transferase, major region, subdomain 1;	E	KOG1411	Aspartate aminotransferase/Glutamic oxaloacetic transaminase AAT1/GOT2
CL4489.Contig3_All	98	K	0.376	0.00115834	Down	Aspartate aminotransferase, mitochondrial (Precursor) GN=aatA	aatA	1	2.54762e-20	158.45	AVAELAFGQCSLALK(1)EK	3	0.88674	1.603	1.523	1.357	0.65	0.584	0.451	cytoplasm	GO:0044281 small molecule metabolic process; GO:0044763 single-organism cellular process; GO:0006807 nitrogen compound metabolic process; GO:0044699 single-organism process; GO:0009058 biosynthetic process; GO:0044238 primary metabolic process; GO:0044237 cellular metabolic process; GO:0071704 organic substance metabolic process; GO:0008152 metabolic process; GO:0006520 cellular amino acid metabo…		GO:0097159 organic cyclic compound binding; GO:1901363 heterocyclic compound binding; GO:0016769 transferase activity, transferring nitrogenous groups; GO:0003824 catalytic activity; GO:0005488 binding; GO:0043167 ion binding; GO:0043168 anion binding; GO:0008483 transaminase activity; GO:0016740 transferase activity; GO:0048037 cofactor binding; GO:0030170 pyridoxal phosphate binding;	K14455	GOT2; aspartate aminotransferase, mitochondrial [EC:2.6.1.1]	haw00350 Tyrosine metabolism; haw00330 Arginine and proline metabolism; haw01210 2-Oxocarboxylic acid metabolism; haw00250 Alanine, aspartate and glutamate metabolism; haw01100 Metabolic pathways; haw01200 Carbon metabolism; haw00270 Cysteine and methionine metabolism; haw00220 Arginine biosynthesis; haw00400 Phenylalanine, tyrosine and tryptophan biosynthesis; haw01230 Biosynthesis of amino acid…	IPR004839; IPR015424; IPR015421;	Aminotransferase, class I/classII; Pyridoxal phosphate-dependent transferase; Pyridoxal phosphate-dependent transferase, major region, subdomain 1;	E	KOG1411	Aspartate aminotransferase/Glutamic oxaloacetic transaminase AAT1/GOT2
CL4489.Contig3_All	49	K	0.689	0.0150588	Down	Aspartate aminotransferase, mitochondrial (Precursor) GN=aatA	aatA	1	7.99947e-11	92.792	VNLGVGAYRDDEGK(1)PFILPSVR	3	3.2716	1.257	1.3	1.039	0.889	0.854	0.734	cytoplasm	GO:0044281 small molecule metabolic process; GO:0044763 single-organism cellular process; GO:0006807 nitrogen compound metabolic process; GO:0044699 single-organism process; GO:0009058 biosynthetic process; GO:0044238 primary metabolic process; GO:0044237 cellular metabolic process; GO:0071704 organic substance metabolic process; GO:0008152 metabolic process; GO:0006520 cellular amino acid metabo…		GO:0097159 organic cyclic compound binding; GO:1901363 heterocyclic compound binding; GO:0016769 transferase activity, transferring nitrogenous groups; GO:0003824 catalytic activity; GO:0005488 binding; GO:0043167 ion binding; GO:0043168 anion binding; GO:0008483 transaminase activity; GO:0016740 transferase activity; GO:0048037 cofactor binding; GO:0030170 pyridoxal phosphate binding;	K14455	GOT2; aspartate aminotransferase, mitochondrial [EC:2.6.1.1]	haw00350 Tyrosine metabolism; haw00330 Arginine and proline metabolism; haw01210 2-Oxocarboxylic acid metabolism; haw00250 Alanine, aspartate and glutamate metabolism; haw01100 Metabolic pathways; haw01200 Carbon metabolism; haw00270 Cysteine and methionine metabolism; haw00220 Arginine biosynthesis; haw00400 Phenylalanine, tyrosine and tryptophan biosynthesis; haw01230 Biosynthesis of amino acid…	IPR004839; IPR015424; IPR015421;	Aminotransferase, class I/classII; Pyridoxal phosphate-dependent transferase; Pyridoxal phosphate-dependent transferase, major region, subdomain 1;	E	KOG1411	Aspartate aminotransferase/Glutamic oxaloacetic transaminase AAT1/GOT2
CL4489.Contig3_All	242	K	0.613	0.031577	Down	Aspartate aminotransferase, mitochondrial (Precursor) GN=aatA	aatA	1	5.9813e-102	282.49	LFEK(1)EGHQLMLAQSFAK	2	-0.6315	1.253	1.247	1.274	0.91	0.73	0.672	cytoplasm	GO:0044281 small molecule metabolic process; GO:0044763 single-organism cellular process; GO:0006807 nitrogen compound metabolic process; GO:0044699 single-organism process; GO:0009058 biosynthetic process; GO:0044238 primary metabolic process; GO:0044237 cellular metabolic process; GO:0071704 organic substance metabolic process; GO:0008152 metabolic process; GO:0006520 cellular amino acid metabo…		GO:0097159 organic cyclic compound binding; GO:1901363 heterocyclic compound binding; GO:0016769 transferase activity, transferring nitrogenous groups; GO:0003824 catalytic activity; GO:0005488 binding; GO:0043167 ion binding; GO:0043168 anion binding; GO:0008483 transaminase activity; GO:0016740 transferase activity; GO:0048037 cofactor binding; GO:0030170 pyridoxal phosphate binding;	K14455	GOT2; aspartate aminotransferase, mitochondrial [EC:2.6.1.1]	haw00350 Tyrosine metabolism; haw00330 Arginine and proline metabolism; haw01210 2-Oxocarboxylic acid metabolism; haw00250 Alanine, aspartate and glutamate metabolism; haw01100 Metabolic pathways; haw01200 Carbon metabolism; haw00270 Cysteine and methionine metabolism; haw00220 Arginine biosynthesis; haw00400 Phenylalanine, tyrosine and tryptophan biosynthesis; haw01230 Biosynthesis of amino acid…	IPR004839; IPR015424; IPR015421;	Aminotransferase, class I/classII; Pyridoxal phosphate-dependent transferase; Pyridoxal phosphate-dependent transferase, major region, subdomain 1;	E	KOG1411	Aspartate aminotransferase/Glutamic oxaloacetic transaminase AAT1/GOT2
CL4724.Contig5_All	246	K	0.257	0.0057615	Down	Aldehyde dehydrogenase GN=ALDH	ALDH	1	2.8295e-05	97.779	LIQQAAGANNLK(1)R	2	-0.14378	2.079	2.29	1.746	0.409		0.637	cytoplasm	GO:0044699 single-organism process; GO:0008152 metabolic process; GO:0055114 oxidation-reduction process; GO:0044710 single-organism metabolic process;		GO:0016620 oxidoreductase activity, acting on the aldehyde or oxo group of donors, NAD or NADP as acceptor; GO:0003824 catalytic activity; GO:0016491 oxidoreductase activity; GO:0016903 oxidoreductase activity, acting on the aldehyde or oxo group of donors;	K00128	ALDH; aldehyde dehydrogenase (NAD+) [EC:1.2.1.3]	haw00620 Pyruvate metabolism; haw00310 Lysine degradation; haw00330 Arginine and proline metabolism; haw01100 Metabolic pathways; haw00380 Tryptophan metabolism; haw00561 Glycerolipid metabolism; haw00981 Insect hormone biosynthesis; haw00071 Fatty acid degradation; haw00410 beta-Alanine metabolism; haw00053 Ascorbate and aldarate metabolism; haw00340 Histidine metabolism; haw00280 Valine, leucin…	IPR016161; IPR015590; IPR016162; IPR016163;	Aldehyde/histidinol dehydrogenase; Aldehyde dehydrogenase domain; Aldehyde dehydrogenase N-terminal domain; Aldehyde dehydrogenase, C-terminal;	C	KOG2450	Aldehyde dehydrogenase
CL4786.Contig2_All	119	K	0.457	0.0063002	Down	Pyrimidodiazepine synthase {ECO:0000305}	---	1	0.00921114	67.334	GLEALQLK(1)LK	2	1.0701	1.841	1.4	1.534	0.707	0.577	0.898	cytoplasm			GO:0005515 protein binding; GO:0005488 binding;	K00310	SE; pyrimidodiazepine synthase [EC:1.5.4.1]	haw00790 Folate biosynthesis; haw00480 Glutathione metabolism;	IPR010987; IPR004045; IPR012336;	Glutathione S-transferase, C-terminal-like; Glutathione S-transferase, N-terminal; Thioredoxin-like fold;	O	KOG0406	Glutathione S-transferase
CL4802.Contig9_All	330	K	0.367	0.00040066	Down	Elongation factor 1-alpha	---	1	9.38951e-12	148.18	RGYVAGDSK(1)NNPPK	2	-0.26627	1.391	1.184	1.335	0.407	0.526	0.501	cytoplasm	GO:0006518 peptide metabolic process; GO:0006414 translational elongation; GO:0043043 peptide biosynthetic process; GO:0044267 cellular protein metabolic process; GO:0006807 nitrogen compound metabolic process; GO:0009058 biosynthetic process; GO:0043603 cellular amide metabolic process; GO:0044238 primary metabolic process; GO:1901566 organonitrogen compound biosynthetic process; GO:1901576 orga…	GO:0044424 intracellular part; GO:0005623 cell; GO:0044464 cell part; GO:0005622 intracellular; GO:0005737 cytoplasm;	GO:0003723 RNA binding; GO:1901265 nucleoside phosphate binding; GO:0003746 translation elongation factor activity; GO:0001882 nucleoside binding; GO:0043167 ion binding; GO:0016817 hydrolase activity, acting on acid anhydrides; GO:0016787 hydrolase activity; GO:0000166 nucleotide binding; GO:0017111 nucleoside-triphosphatase activity; GO:1901363 heterocyclic compound binding; GO:0097159 organic …	K03231	EEF1A; elongation factor 1-alpha	haw03013 RNA transport;	IPR004160; IPR004161; IPR009001; IPR027417; IPR000795; IPR009000;	Translation elongation factor EFTu/EF1A, C-terminal; Translation elongation factor EFTu-like, domain 2; Translation elongation factor EF1A/initiation factor IF2gamma, C-terminal; P-loop containing nucleoside triphosphate hydrolase; Transcription factor, GTP-binding domain; Translation protein, beta-barrel domain;	J	KOG0052	Translation elongation factor EF-1 alpha/Tu
CL4802.Contig9_All	385	K	0.283	0.0106026	Down	Elongation factor 1-alpha	---	1	1.17563e-06	128.51	TGK(1)STEDNPK	2	-0.35974	0.863	1.187	1.533		0.325	0.35	cytoplasm	GO:0006518 peptide metabolic process; GO:0006414 translational elongation; GO:0043043 peptide biosynthetic process; GO:0044267 cellular protein metabolic process; GO:0006807 nitrogen compound metabolic process; GO:0009058 biosynthetic process; GO:0043603 cellular amide metabolic process; GO:0044238 primary metabolic process; GO:1901566 organonitrogen compound biosynthetic process; GO:1901576 orga…	GO:0044424 intracellular part; GO:0005623 cell; GO:0044464 cell part; GO:0005622 intracellular; GO:0005737 cytoplasm;	GO:0003723 RNA binding; GO:1901265 nucleoside phosphate binding; GO:0003746 translation elongation factor activity; GO:0001882 nucleoside binding; GO:0043167 ion binding; GO:0016817 hydrolase activity, acting on acid anhydrides; GO:0016787 hydrolase activity; GO:0000166 nucleotide binding; GO:0017111 nucleoside-triphosphatase activity; GO:1901363 heterocyclic compound binding; GO:0097159 organic …	K03231	EEF1A; elongation factor 1-alpha	haw03013 RNA transport;	IPR004160; IPR004161; IPR009001; IPR027417; IPR000795; IPR009000;	Translation elongation factor EFTu/EF1A, C-terminal; Translation elongation factor EFTu-like, domain 2; Translation elongation factor EF1A/initiation factor IF2gamma, C-terminal; P-loop containing nucleoside triphosphate hydrolase; Transcription factor, GTP-binding domain; Translation protein, beta-barrel domain;	J	KOG0052	Translation elongation factor EF-1 alpha/Tu
CL4802.Contig9_All	41	K	0.3	0.00065889	Down	Elongation factor 1-alpha	---	1	0.0368016	73.26	TIEK(1)FEK	2	-1.7106	1.423	1.497	1.128	0.339	0.461	0.415	cytoplasm	GO:0006518 peptide metabolic process; GO:0006414 translational elongation; GO:0043043 peptide biosynthetic process; GO:0044267 cellular protein metabolic process; GO:0006807 nitrogen compound metabolic process; GO:0009058 biosynthetic process; GO:0043603 cellular amide metabolic process; GO:0044238 primary metabolic process; GO:1901566 organonitrogen compound biosynthetic process; GO:1901576 orga…	GO:0044424 intracellular part; GO:0005623 cell; GO:0044464 cell part; GO:0005622 intracellular; GO:0005737 cytoplasm;	GO:0003723 RNA binding; GO:1901265 nucleoside phosphate binding; GO:0003746 translation elongation factor activity; GO:0001882 nucleoside binding; GO:0043167 ion binding; GO:0016817 hydrolase activity, acting on acid anhydrides; GO:0016787 hydrolase activity; GO:0000166 nucleotide binding; GO:0017111 nucleoside-triphosphatase activity; GO:1901363 heterocyclic compound binding; GO:0097159 organic …	K03231	EEF1A; elongation factor 1-alpha	haw03013 RNA transport;	IPR004160; IPR004161; IPR009001; IPR027417; IPR000795; IPR009000;	Translation elongation factor EFTu/EF1A, C-terminal; Translation elongation factor EFTu-like, domain 2; Translation elongation factor EF1A/initiation factor IF2gamma, C-terminal; P-loop containing nucleoside triphosphate hydrolase; Transcription factor, GTP-binding domain; Translation protein, beta-barrel domain;	J	KOG0052	Translation elongation factor EF-1 alpha/Tu
CL4802.Contig9_All	439	K	0.433	0.0021968	Down	Elongation factor 1-alpha	---	1	2.57729e-27	188.96	QTVAVGVIK(1)AVNFK	2	0.0043223	1.163	1.487	1.152	0.589	0.599	0.46	cytoplasm	GO:0006518 peptide metabolic process; GO:0006414 translational elongation; GO:0043043 peptide biosynthetic process; GO:0044267 cellular protein metabolic process; GO:0006807 nitrogen compound metabolic process; GO:0009058 biosynthetic process; GO:0043603 cellular amide metabolic process; GO:0044238 primary metabolic process; GO:1901566 organonitrogen compound biosynthetic process; GO:1901576 orga…	GO:0044424 intracellular part; GO:0005623 cell; GO:0044464 cell part; GO:0005622 intracellular; GO:0005737 cytoplasm;	GO:0003723 RNA binding; GO:1901265 nucleoside phosphate binding; GO:0003746 translation elongation factor activity; GO:0001882 nucleoside binding; GO:0043167 ion binding; GO:0016817 hydrolase activity, acting on acid anhydrides; GO:0016787 hydrolase activity; GO:0000166 nucleotide binding; GO:0017111 nucleoside-triphosphatase activity; GO:1901363 heterocyclic compound binding; GO:0097159 organic …	K03231	EEF1A; elongation factor 1-alpha	haw03013 RNA transport;	IPR004160; IPR004161; IPR009001; IPR027417; IPR000795; IPR009000;	Translation elongation factor EFTu/EF1A, C-terminal; Translation elongation factor EFTu-like, domain 2; Translation elongation factor EF1A/initiation factor IF2gamma, C-terminal; P-loop containing nucleoside triphosphate hydrolase; Transcription factor, GTP-binding domain; Translation protein, beta-barrel domain;	J	KOG0052	Translation elongation factor EF-1 alpha/Tu
CL4802.Contig9_All	212	K	0.434	0.0021601	Down	Elongation factor 1-alpha	---	1	3.12857e-07	129	MPWFK(1)GWNVER	2	-2.8113	1.429	1.203	1.156	0.558	0.635	0.45	cytoplasm	GO:0006518 peptide metabolic process; GO:0006414 translational elongation; GO:0043043 peptide biosynthetic process; GO:0044267 cellular protein metabolic process; GO:0006807 nitrogen compound metabolic process; GO:0009058 biosynthetic process; GO:0043603 cellular amide metabolic process; GO:0044238 primary metabolic process; GO:1901566 organonitrogen compound biosynthetic process; GO:1901576 orga…	GO:0044424 intracellular part; GO:0005623 cell; GO:0044464 cell part; GO:0005622 intracellular; GO:0005737 cytoplasm;	GO:0003723 RNA binding; GO:1901265 nucleoside phosphate binding; GO:0003746 translation elongation factor activity; GO:0001882 nucleoside binding; GO:0043167 ion binding; GO:0016817 hydrolase activity, acting on acid anhydrides; GO:0016787 hydrolase activity; GO:0000166 nucleotide binding; GO:0017111 nucleoside-triphosphatase activity; GO:1901363 heterocyclic compound binding; GO:0097159 organic …	K03231	EEF1A; elongation factor 1-alpha	haw03013 RNA transport;	IPR004160; IPR004161; IPR009001; IPR027417; IPR000795; IPR009000;	Translation elongation factor EFTu/EF1A, C-terminal; Translation elongation factor EFTu-like, domain 2; Translation elongation factor EF1A/initiation factor IF2gamma, C-terminal; P-loop containing nucleoside triphosphate hydrolase; Transcription factor, GTP-binding domain; Translation protein, beta-barrel domain;	J	KOG0052	Translation elongation factor EF-1 alpha/Tu
CL4802.Contig9_All	392	K	0.265	1.66391e-05	Down	Elongation factor 1-alpha	---	1	0.00076589	95.822	STEDNPK(1)SIK	2	0.33217	1.507	1.327	1.278	0.361	0.372	0.358	cytoplasm	GO:0006518 peptide metabolic process; GO:0006414 translational elongation; GO:0043043 peptide biosynthetic process; GO:0044267 cellular protein metabolic process; GO:0006807 nitrogen compound metabolic process; GO:0009058 biosynthetic process; GO:0043603 cellular amide metabolic process; GO:0044238 primary metabolic process; GO:1901566 organonitrogen compound biosynthetic process; GO:1901576 orga…	GO:0044424 intracellular part; GO:0005623 cell; GO:0044464 cell part; GO:0005622 intracellular; GO:0005737 cytoplasm;	GO:0003723 RNA binding; GO:1901265 nucleoside phosphate binding; GO:0003746 translation elongation factor activity; GO:0001882 nucleoside binding; GO:0043167 ion binding; GO:0016817 hydrolase activity, acting on acid anhydrides; GO:0016787 hydrolase activity; GO:0000166 nucleotide binding; GO:0017111 nucleoside-triphosphatase activity; GO:1901363 heterocyclic compound binding; GO:0097159 organic …	K03231	EEF1A; elongation factor 1-alpha	haw03013 RNA transport;	IPR004160; IPR004161; IPR009001; IPR027417; IPR000795; IPR009000;	Translation elongation factor EFTu/EF1A, C-terminal; Translation elongation factor EFTu-like, domain 2; Translation elongation factor EF1A/initiation factor IF2gamma, C-terminal; P-loop containing nucleoside triphosphate hydrolase; Transcription factor, GTP-binding domain; Translation protein, beta-barrel domain;	J	KOG0052	Translation elongation factor EF-1 alpha/Tu
CL4802.Contig9_All	172	K	0.603	0.0076026	Down	Elongation factor 1-alpha	---	1	3.5353e-11	145.43	K(1)EVSSYIK	2	-0.66997	1.341	1.058	1.109	0.757	0.609	0.75	cytoplasm	GO:0006518 peptide metabolic process; GO:0006414 translational elongation; GO:0043043 peptide biosynthetic process; GO:0044267 cellular protein metabolic process; GO:0006807 nitrogen compound metabolic process; GO:0009058 biosynthetic process; GO:0043603 cellular amide metabolic process; GO:0044238 primary metabolic process; GO:1901566 organonitrogen compound biosynthetic process; GO:1901576 orga…	GO:0044424 intracellular part; GO:0005623 cell; GO:0044464 cell part; GO:0005622 intracellular; GO:0005737 cytoplasm;	GO:0003723 RNA binding; GO:1901265 nucleoside phosphate binding; GO:0003746 translation elongation factor activity; GO:0001882 nucleoside binding; GO:0043167 ion binding; GO:0016817 hydrolase activity, acting on acid anhydrides; GO:0016787 hydrolase activity; GO:0000166 nucleotide binding; GO:0017111 nucleoside-triphosphatase activity; GO:1901363 heterocyclic compound binding; GO:0097159 organic …	K03231	EEF1A; elongation factor 1-alpha	haw03013 RNA transport;	IPR004160; IPR004161; IPR009001; IPR027417; IPR000795; IPR009000;	Translation elongation factor EFTu/EF1A, C-terminal; Translation elongation factor EFTu-like, domain 2; Translation elongation factor EF1A/initiation factor IF2gamma, C-terminal; P-loop containing nucleoside triphosphate hydrolase; Transcription factor, GTP-binding domain; Translation protein, beta-barrel domain;	J	KOG0052	Translation elongation factor EF-1 alpha/Tu
CL4802.Contig9_All	30	K	0.384	0.0021433	Down	Elongation factor 1-alpha	---	1	6.66565e-09	102.08	STTTGHLIYK(1)CGGIDK	3	-0.49272	1.525	1.304	1.048	0.569	0.431	0.489	cytoplasm	GO:0006518 peptide metabolic process; GO:0006414 translational elongation; GO:0043043 peptide biosynthetic process; GO:0044267 cellular protein metabolic process; GO:0006807 nitrogen compound metabolic process; GO:0009058 biosynthetic process; GO:0043603 cellular amide metabolic process; GO:0044238 primary metabolic process; GO:1901566 organonitrogen compound biosynthetic process; GO:1901576 orga…	GO:0044424 intracellular part; GO:0005623 cell; GO:0044464 cell part; GO:0005622 intracellular; GO:0005737 cytoplasm;	GO:0003723 RNA binding; GO:1901265 nucleoside phosphate binding; GO:0003746 translation elongation factor activity; GO:0001882 nucleoside binding; GO:0043167 ion binding; GO:0016817 hydrolase activity, acting on acid anhydrides; GO:0016787 hydrolase activity; GO:0000166 nucleotide binding; GO:0017111 nucleoside-triphosphatase activity; GO:1901363 heterocyclic compound binding; GO:0097159 organic …	K03231	EEF1A; elongation factor 1-alpha	haw03013 RNA transport;	IPR004160; IPR004161; IPR009001; IPR027417; IPR000795; IPR009000;	Translation elongation factor EFTu/EF1A, C-terminal; Translation elongation factor EFTu-like, domain 2; Translation elongation factor EF1A/initiation factor IF2gamma, C-terminal; P-loop containing nucleoside triphosphate hydrolase; Transcription factor, GTP-binding domain; Translation protein, beta-barrel domain;	J	KOG0052	Translation elongation factor EF-1 alpha/Tu
CL4802.Contig9_All	255	K	0.618	0.0032162	Down	Elongation factor 1-alpha	---	1	6.08777e-24	155.49	LPLQDVYK(1)IGGIGTVPVGR	3	1.4817	1.229	1.256	1.008	0.714	0.688	0.758	cytoplasm	GO:0006518 peptide metabolic process; GO:0006414 translational elongation; GO:0043043 peptide biosynthetic process; GO:0044267 cellular protein metabolic process; GO:0006807 nitrogen compound metabolic process; GO:0009058 biosynthetic process; GO:0043603 cellular amide metabolic process; GO:0044238 primary metabolic process; GO:1901566 organonitrogen compound biosynthetic process; GO:1901576 orga…	GO:0044424 intracellular part; GO:0005623 cell; GO:0044464 cell part; GO:0005622 intracellular; GO:0005737 cytoplasm;	GO:0003723 RNA binding; GO:1901265 nucleoside phosphate binding; GO:0003746 translation elongation factor activity; GO:0001882 nucleoside binding; GO:0043167 ion binding; GO:0016817 hydrolase activity, acting on acid anhydrides; GO:0016787 hydrolase activity; GO:0000166 nucleotide binding; GO:0017111 nucleoside-triphosphatase activity; GO:1901363 heterocyclic compound binding; GO:0097159 organic …	K03231	EEF1A; elongation factor 1-alpha	haw03013 RNA transport;	IPR004160; IPR004161; IPR009001; IPR027417; IPR000795; IPR009000;	Translation elongation factor EFTu/EF1A, C-terminal; Translation elongation factor EFTu-like, domain 2; Translation elongation factor EF1A/initiation factor IF2gamma, C-terminal; P-loop containing nucleoside triphosphate hydrolase; Transcription factor, GTP-binding domain; Translation protein, beta-barrel domain;	J	KOG0052	Translation elongation factor EF-1 alpha/Tu
CL4802.Contig9_All	44	K	0.362	0.0076559	Down	Elongation factor 1-alpha	---	1	2.52149e-13	150.34	FEK(1)EAQEMGK	2	-0.11923	1.293	1.269	0.911	0.45	0.389		cytoplasm	GO:0006518 peptide metabolic process; GO:0006414 translational elongation; GO:0043043 peptide biosynthetic process; GO:0044267 cellular protein metabolic process; GO:0006807 nitrogen compound metabolic process; GO:0009058 biosynthetic process; GO:0043603 cellular amide metabolic process; GO:0044238 primary metabolic process; GO:1901566 organonitrogen compound biosynthetic process; GO:1901576 orga…	GO:0044424 intracellular part; GO:0005623 cell; GO:0044464 cell part; GO:0005622 intracellular; GO:0005737 cytoplasm;	GO:0003723 RNA binding; GO:1901265 nucleoside phosphate binding; GO:0003746 translation elongation factor activity; GO:0001882 nucleoside binding; GO:0043167 ion binding; GO:0016817 hydrolase activity, acting on acid anhydrides; GO:0016787 hydrolase activity; GO:0000166 nucleotide binding; GO:0017111 nucleoside-triphosphatase activity; GO:1901363 heterocyclic compound binding; GO:0097159 organic …	K03231	EEF1A; elongation factor 1-alpha	haw03013 RNA transport;	IPR004160; IPR004161; IPR009001; IPR027417; IPR000795; IPR009000;	Translation elongation factor EFTu/EF1A, C-terminal; Translation elongation factor EFTu-like, domain 2; Translation elongation factor EF1A/initiation factor IF2gamma, C-terminal; P-loop containing nucleoside triphosphate hydrolase; Transcription factor, GTP-binding domain; Translation protein, beta-barrel domain;	J	KOG0052	Translation elongation factor EF-1 alpha/Tu
CL4806.Contig3_All	64	K	0.383	0.00163867	Down	Isocitrate dehydrogenase [NADP] cytoplasmic GN=idhC	idhC	1	2.87295e-05	74.793	DKTDDQVTIDCAEAIK(1)K	3	-0.78497	1.302	1.121	1.199	0.505		0.421	cytoplasm	GO:0072350 tricarboxylic acid metabolic process; GO:0008152 metabolic process; GO:0055114 oxidation-reduction process; GO:0044710 single-organism metabolic process; GO:0044281 small molecule metabolic process; GO:0044763 single-organism cellular process; GO:0019752 carboxylic acid metabolic process; GO:0044699 single-organism process; GO:0006102 isocitrate metabolic process; GO:0006082 organic ac…		GO:0000287 magnesium ion binding; GO:1901265 nucleoside phosphate binding; GO:0043167 ion binding; GO:0004448 isocitrate dehydrogenase activity; GO:0000166 nucleotide binding; GO:0048037 cofactor binding; GO:0016491 oxidoreductase activity; GO:0016614 oxidoreductase activity, acting on CH-OH group of donors; GO:1901363 heterocyclic compound binding; GO:0097159 organic cyclic compound binding; GO:…	K00031	IDH1; isocitrate dehydrogenase [EC:1.1.1.42]	haw01200 Carbon metabolism; haw00020 Citrate cycle (TCA cycle); haw01230 Biosynthesis of amino acids; haw01210 2-Oxocarboxylic acid metabolism; haw04146 Peroxisome; haw00480 Glutathione metabolism; haw01100 Metabolic pathways;	IPR024084;	Isopropylmalate dehydrogenase-like domain;	C	KOG1526	NADP-dependent isocitrate dehydrogenase
CL4806.Contig3_All	65	K	0.624	0.035942	Down	Isocitrate dehydrogenase [NADP] cytoplasmic GN=idhC	idhC	1	0.0560407	65.676	K(1)YNVGIK	2	-4.3297	1.34	1.206	1.019	0.83	0.835	0.558	cytoplasm	GO:0072350 tricarboxylic acid metabolic process; GO:0008152 metabolic process; GO:0055114 oxidation-reduction process; GO:0044710 single-organism metabolic process; GO:0044281 small molecule metabolic process; GO:0044763 single-organism cellular process; GO:0019752 carboxylic acid metabolic process; GO:0044699 single-organism process; GO:0006102 isocitrate metabolic process; GO:0006082 organic ac…		GO:0000287 magnesium ion binding; GO:1901265 nucleoside phosphate binding; GO:0043167 ion binding; GO:0004448 isocitrate dehydrogenase activity; GO:0000166 nucleotide binding; GO:0048037 cofactor binding; GO:0016491 oxidoreductase activity; GO:0016614 oxidoreductase activity, acting on CH-OH group of donors; GO:1901363 heterocyclic compound binding; GO:0097159 organic cyclic compound binding; GO:…	K00031	IDH1; isocitrate dehydrogenase [EC:1.1.1.42]	haw01200 Carbon metabolism; haw00020 Citrate cycle (TCA cycle); haw01230 Biosynthesis of amino acids; haw01210 2-Oxocarboxylic acid metabolism; haw04146 Peroxisome; haw00480 Glutathione metabolism; haw01100 Metabolic pathways;	IPR024084;	Isopropylmalate dehydrogenase-like domain;	C	KOG1526	NADP-dependent isocitrate dehydrogenase
CL481.Contig4_All	30	K	0.201	0.00169777	Down	unknown unsecreted protein, partial [Papilio xuthus]	---	1	0.0159482	92.611	IVLK(1)YIVDDR	2	1.1942	1.854	1.385	1.361	0.279		0.338	mitochondria	GO:0044699 single-organism process; GO:0008152 metabolic process; GO:0055114 oxidation-reduction process; GO:0044710 single-organism metabolic process;		GO:0003824 catalytic activity; GO:0016491 oxidoreductase activity;	K00010	iolG; myo-inositol 2-dehydrogenase / D-chiro-inositol 1-dehydrogenase [EC:1.1.1.18 1.1.1.369]	haw00562 Inositol phosphate metabolism; haw01100 Metabolic pathways;	IPR000683; IPR004104; IPR016040;	Oxidoreductase, N-terminal; Oxidoreductase, C-terminal; NAD(P)-binding domain;	GQ	KOG2741	Dimeric dihydrodiol dehydrogenase
CL481.Contig4_All	45	K	0.453	0.0060575	Down	unknown unsecreted protein, partial [Papilio xuthus]	---	1	0.0479878	55.235	K(1)YWNFSDK	2	-0.48316	1.607	1.482	1.131	0.729	0.669	0.515	mitochondria	GO:0044699 single-organism process; GO:0008152 metabolic process; GO:0055114 oxidation-reduction process; GO:0044710 single-organism metabolic process;		GO:0003824 catalytic activity; GO:0016491 oxidoreductase activity;	K00010	iolG; myo-inositol 2-dehydrogenase / D-chiro-inositol 1-dehydrogenase [EC:1.1.1.18 1.1.1.369]	haw00562 Inositol phosphate metabolism; haw01100 Metabolic pathways;	IPR000683; IPR004104; IPR016040;	Oxidoreductase, N-terminal; Oxidoreductase, C-terminal; NAD(P)-binding domain;	GQ	KOG2741	Dimeric dihydrodiol dehydrogenase
CL481.Contig4_All	62	K	0.481	2.1768e-05	Down	unknown unsecreted protein, partial [Papilio xuthus]	---	1	0.000460232	91.549	VVLIPSSEAK(1)R	2	-0.92241	1.407	1.403	1.323	0.684	0.674	0.629	mitochondria	GO:0044699 single-organism process; GO:0008152 metabolic process; GO:0055114 oxidation-reduction process; GO:0044710 single-organism metabolic process;		GO:0003824 catalytic activity; GO:0016491 oxidoreductase activity;	K00010	iolG; myo-inositol 2-dehydrogenase / D-chiro-inositol 1-dehydrogenase [EC:1.1.1.18 1.1.1.369]	haw00562 Inositol phosphate metabolism; haw01100 Metabolic pathways;	IPR000683; IPR004104; IPR016040;	Oxidoreductase, N-terminal; Oxidoreductase, C-terminal; NAD(P)-binding domain;	GQ	KOG2741	Dimeric dihydrodiol dehydrogenase
CL4823.Contig7_All	6	K	0.489	0.0030212	Down	Guanine nucleotide-binding protein subunit beta-like protein GN=Rack1	Rack1	1	0.0046066	77.058	TETLK(1)LR	2	0.25834	1.114	1.186	1.381	0.714	0.532	0.553	cytoplasm,nucleus			GO:0005515 protein binding; GO:0005488 binding;	K14753			IPR017986; IPR015943;	WD40-repeat-containing domain; WD40/YVTN repeat-like-containing domain;	T	KOG0279	G protein beta subunit-like protein
CL4823.Contig7_All	57	K	0.354	0.0030407	Down	Guanine nucleotide-binding protein subunit beta-like protein GN=Rack1	Rack1	1	6.16702e-06	122.69	DETNYGVPQK(1)R	2	1.5453	1.422	1.151	1.341	0.608	0.368	0.41	cytoplasm,nucleus			GO:0005515 protein binding; GO:0005488 binding;	K14753			IPR017986; IPR015943;	WD40-repeat-containing domain; WD40/YVTN repeat-like-containing domain;	T	KOG0279	G protein beta subunit-like protein
CL4823.Contig7_All	183	K	0.399	1.53262e-05	Down	Guanine nucleotide-binding protein subunit beta-like protein GN=Rack1	Rack1	1	0.000483653	83.309	VWHLTNCK(1)LK	3	-0.58062	1.293	1.21	1.332	0.493	0.516	0.523	cytoplasm,nucleus			GO:0005515 protein binding; GO:0005488 binding;	K14753			IPR017986; IPR015943;	WD40-repeat-containing domain; WD40/YVTN repeat-like-containing domain;	T	KOG0279	G protein beta subunit-like protein
CL488.Contig1_All	327	K	0.437	0.003357	Down	Probable phosphoserine aminotransferase GN=CG11899	CG11899	1	0.0221629	47.082	LIQLK(1)GHR	3	-0.4051	1.727	2.061	1.33	0.708	0.758	0.773	cytoplasm	GO:0008652 cellular amino acid biosynthetic process; GO:0016053 organic acid biosynthetic process; GO:0044711 single-organism biosynthetic process; GO:0044281 small molecule metabolic process; GO:0044763 single-organism cellular process; GO:0006807 nitrogen compound metabolic process; GO:0044699 single-organism process; GO:0009058 biosynthetic process; GO:1901605 alpha-amino acid metabolic proces…		GO:0016769 transferase activity, transferring nitrogenous groups; GO:0004648 O-phospho-L-serine:2-oxoglutarate aminotransferase activity; GO:0008483 transaminase activity; GO:0003824 catalytic activity; GO:0016740 transferase activity;	K00831	serC; phosphoserine aminotransferase [EC:2.6.1.52]	haw01200 Carbon metabolism; haw00260 Glycine, serine and threonine metabolism; haw00750 Vitamin B6 metabolism; haw01230 Biosynthesis of amino acids; haw01100 Metabolic pathways;	IPR015424; IPR000192; IPR015422; IPR015421;	Pyridoxal phosphate-dependent transferase; Aminotransferase class V domain; Pyridoxal phosphate-dependent transferase, major region, subdomain 2; Pyridoxal phosphate-dependent transferase, major region, subdomain 1;	HE	KOG2790	Phosphoserine aminotransferase
CL5127.Contig1_All	155	K	0.629	0.023855	Down	Probable medium-chain specific acyl-CoA dehydrogenase, mitochondrial (Precursor) GN=CG12262	CG12262	1	0.000153525	95.507	K(1)GDEWVINGQK	2	-1.68	0.912	1.367	1.189	0.677	0.793	0.71	cytoplasm	GO:0044699 single-organism process; GO:0008152 metabolic process; GO:0055114 oxidation-reduction process; GO:0044710 single-organism metabolic process;		GO:1901265 nucleoside phosphate binding; GO:0050660 flavin adenine dinucleotide binding; GO:0043167 ion binding; GO:0000166 nucleotide binding; GO:0048037 cofactor binding; GO:0016491 oxidoreductase activity; GO:0016627 oxidoreductase activity, acting on the CH-CH group of donors; GO:1901363 heterocyclic compound binding; GO:0097159 organic cyclic compound binding; GO:0003824 catalytic activity; …	K00249	ACADM; acyl-CoA dehydrogenase [EC:1.3.8.7]	haw01200 Carbon metabolism; haw00640 Propanoate metabolism; haw00071 Fatty acid degradation; haw00410 beta-Alanine metabolism; haw01212 Fatty acid metabolism; haw00280 Valine, leucine and isoleucine degradation; haw01100 Metabolic pathways;	IPR009100; IPR013786; IPR006091; IPR009075;	Acyl-CoA dehydrogenase/oxidase, N-terminal and middle domain; Acyl-CoA dehydrogenase/oxidase, N-terminal; Acyl-CoA oxidase/dehydrogenase, central domain; Acyl-CoA dehydrogenase/oxidase C-terminal;	I	KOG0140	Medium-chain acyl-CoA dehydrogenase
CL5127.Contig1_All	334	K	0.346	0.0269	Down	Probable medium-chain specific acyl-CoA dehydrogenase, mitochondrial (Precursor) GN=CG12262	CG12262	1	9.51695e-13	119.8	NTVLASVAK(1)CHASEIANK	3	0.080873	1.203	1.232	0.991	0.263		0.528	cytoplasm	GO:0044699 single-organism process; GO:0008152 metabolic process; GO:0055114 oxidation-reduction process; GO:0044710 single-organism metabolic process;		GO:1901265 nucleoside phosphate binding; GO:0050660 flavin adenine dinucleotide binding; GO:0043167 ion binding; GO:0000166 nucleotide binding; GO:0048037 cofactor binding; GO:0016491 oxidoreductase activity; GO:0016627 oxidoreductase activity, acting on the CH-CH group of donors; GO:1901363 heterocyclic compound binding; GO:0097159 organic cyclic compound binding; GO:0003824 catalytic activity; …	K00249	ACADM; acyl-CoA dehydrogenase [EC:1.3.8.7]	haw01200 Carbon metabolism; haw00640 Propanoate metabolism; haw00071 Fatty acid degradation; haw00410 beta-Alanine metabolism; haw01212 Fatty acid metabolism; haw00280 Valine, leucine and isoleucine degradation; haw01100 Metabolic pathways;	IPR009100; IPR013786; IPR006091; IPR009075;	Acyl-CoA dehydrogenase/oxidase, N-terminal and middle domain; Acyl-CoA dehydrogenase/oxidase, N-terminal; Acyl-CoA oxidase/dehydrogenase, central domain; Acyl-CoA dehydrogenase/oxidase C-terminal;	I	KOG0140	Medium-chain acyl-CoA dehydrogenase
CL5127.Contig1_All	188	K	0.443	0.00042445	Down	Probable medium-chain specific acyl-CoA dehydrogenase, mitochondrial (Precursor) GN=CG12262	CG12262	1	0.000672238	89.356	TNPDPK(1)CPASK	2	-0.52271	1.119	1.199	1.419	0.555	0.525	0.576	cytoplasm	GO:0044699 single-organism process; GO:0008152 metabolic process; GO:0055114 oxidation-reduction process; GO:0044710 single-organism metabolic process;		GO:1901265 nucleoside phosphate binding; GO:0050660 flavin adenine dinucleotide binding; GO:0043167 ion binding; GO:0000166 nucleotide binding; GO:0048037 cofactor binding; GO:0016491 oxidoreductase activity; GO:0016627 oxidoreductase activity, acting on the CH-CH group of donors; GO:1901363 heterocyclic compound binding; GO:0097159 organic cyclic compound binding; GO:0003824 catalytic activity; …	K00249	ACADM; acyl-CoA dehydrogenase [EC:1.3.8.7]	haw01200 Carbon metabolism; haw00640 Propanoate metabolism; haw00071 Fatty acid degradation; haw00410 beta-Alanine metabolism; haw01212 Fatty acid metabolism; haw00280 Valine, leucine and isoleucine degradation; haw01100 Metabolic pathways;	IPR009100; IPR013786; IPR006091; IPR009075;	Acyl-CoA dehydrogenase/oxidase, N-terminal and middle domain; Acyl-CoA dehydrogenase/oxidase, N-terminal; Acyl-CoA oxidase/dehydrogenase, central domain; Acyl-CoA dehydrogenase/oxidase C-terminal;	I	KOG0140	Medium-chain acyl-CoA dehydrogenase
CL5257.Contig2_All	367	K	0.49	0.00114028	Down	Serine hydroxymethyltransferase GN=mel-32	mel-32	1	2.84297e-11	119.54	NTVPGDK(1)SALHPSGIR	2	0.095048	1.588	1.522	1.335	0.659	0.826	0.695	cytoplasm	GO:0044281 small molecule metabolic process; GO:0044763 single-organism cellular process; GO:0006807 nitrogen compound metabolic process; GO:0044699 single-organism process; GO:0044238 primary metabolic process; GO:0006544 glycine metabolic process; GO:1901605 alpha-amino acid metabolic process; GO:0044237 cellular metabolic process; GO:0071704 organic substance metabolic process; GO:0008152 meta…		GO:0097159 organic cyclic compound binding; GO:1901363 heterocyclic compound binding; GO:0003824 catalytic activity; GO:0005488 binding; GO:0043167 ion binding; GO:0004372 glycine hydroxymethyltransferase activity; GO:0016741 transferase activity, transferring one-carbon groups; GO:0043168 anion binding; GO:0016742 hydroxymethyl-, formyl- and related transferase activity; GO:0048037 cofactor bind…	K00600	glyA; glycine hydroxymethyltransferase [EC:2.1.2.1]	haw00670 One carbon pool by folate; haw00630 Glyoxylate and dicarboxylate metabolism; haw01200 Carbon metabolism; haw00260 Glycine, serine and threonine metabolism; haw01230 Biosynthesis of amino acids; haw01100 Metabolic pathways;	IPR015424; IPR015422; IPR015421;	Pyridoxal phosphate-dependent transferase; Pyridoxal phosphate-dependent transferase, major region, subdomain 2; Pyridoxal phosphate-dependent transferase, major region, subdomain 1;	E	KOG2467	Glycine/serine hydroxymethyltransferase
CL5257.Contig2_All	431	K	0.498	0.00134169	Down	Serine hydroxymethyltransferase GN=mel-32	mel-32	1	4.8345e-06	124.42	TIEENAEFK(1)TK	2	-0.023511	1.372	1.401	1.633	0.782	0.635	0.777	cytoplasm	GO:0044281 small molecule metabolic process; GO:0044763 single-organism cellular process; GO:0006807 nitrogen compound metabolic process; GO:0044699 single-organism process; GO:0044238 primary metabolic process; GO:0006544 glycine metabolic process; GO:1901605 alpha-amino acid metabolic process; GO:0044237 cellular metabolic process; GO:0071704 organic substance metabolic process; GO:0008152 meta…		GO:0097159 organic cyclic compound binding; GO:1901363 heterocyclic compound binding; GO:0003824 catalytic activity; GO:0005488 binding; GO:0043167 ion binding; GO:0004372 glycine hydroxymethyltransferase activity; GO:0016741 transferase activity, transferring one-carbon groups; GO:0043168 anion binding; GO:0016742 hydroxymethyl-, formyl- and related transferase activity; GO:0048037 cofactor bind…	K00600	glyA; glycine hydroxymethyltransferase [EC:2.1.2.1]	haw00670 One carbon pool by folate; haw00630 Glyoxylate and dicarboxylate metabolism; haw01200 Carbon metabolism; haw00260 Glycine, serine and threonine metabolism; haw01230 Biosynthesis of amino acids; haw01100 Metabolic pathways;	IPR015424; IPR015422; IPR015421;	Pyridoxal phosphate-dependent transferase; Pyridoxal phosphate-dependent transferase, major region, subdomain 2; Pyridoxal phosphate-dependent transferase, major region, subdomain 1;	E	KOG2467	Glycine/serine hydroxymethyltransferase
CL5257.Contig2_All	416	K	0.226	0.000120978	Down	Serine hydroxymethyltransferase GN=mel-32	mel-32	1	0.00107873	86.772	VSGPK(1)VADFNK	2	-1.6112	1.893	2.097	1.933	0.457	0.511	0.368	cytoplasm	GO:0044281 small molecule metabolic process; GO:0044763 single-organism cellular process; GO:0006807 nitrogen compound metabolic process; GO:0044699 single-organism process; GO:0044238 primary metabolic process; GO:0006544 glycine metabolic process; GO:1901605 alpha-amino acid metabolic process; GO:0044237 cellular metabolic process; GO:0071704 organic substance metabolic process; GO:0008152 meta…		GO:0097159 organic cyclic compound binding; GO:1901363 heterocyclic compound binding; GO:0003824 catalytic activity; GO:0005488 binding; GO:0043167 ion binding; GO:0004372 glycine hydroxymethyltransferase activity; GO:0016741 transferase activity, transferring one-carbon groups; GO:0043168 anion binding; GO:0016742 hydroxymethyl-, formyl- and related transferase activity; GO:0048037 cofactor bind…	K00600	glyA; glycine hydroxymethyltransferase [EC:2.1.2.1]	haw00670 One carbon pool by folate; haw00630 Glyoxylate and dicarboxylate metabolism; haw01200 Carbon metabolism; haw00260 Glycine, serine and threonine metabolism; haw01230 Biosynthesis of amino acids; haw01100 Metabolic pathways;	IPR015424; IPR015422; IPR015421;	Pyridoxal phosphate-dependent transferase; Pyridoxal phosphate-dependent transferase, major region, subdomain 2; Pyridoxal phosphate-dependent transferase, major region, subdomain 1;	E	KOG2467	Glycine/serine hydroxymethyltransferase
CL5257.Contig2_All	411	K	0.284	6.426e-05	Down	Serine hydroxymethyltransferase GN=mel-32	mel-32	1	0.00213037	74.537	LAQEITK(1)VSGPK	2	-0.26094	2.061	1.751	1.708	0.512	0.568	0.49	cytoplasm	GO:0044281 small molecule metabolic process; GO:0044763 single-organism cellular process; GO:0006807 nitrogen compound metabolic process; GO:0044699 single-organism process; GO:0044238 primary metabolic process; GO:0006544 glycine metabolic process; GO:1901605 alpha-amino acid metabolic process; GO:0044237 cellular metabolic process; GO:0071704 organic substance metabolic process; GO:0008152 meta…		GO:0097159 organic cyclic compound binding; GO:1901363 heterocyclic compound binding; GO:0003824 catalytic activity; GO:0005488 binding; GO:0043167 ion binding; GO:0004372 glycine hydroxymethyltransferase activity; GO:0016741 transferase activity, transferring one-carbon groups; GO:0043168 anion binding; GO:0016742 hydroxymethyl-, formyl- and related transferase activity; GO:0048037 cofactor bind…	K00600	glyA; glycine hydroxymethyltransferase [EC:2.1.2.1]	haw00670 One carbon pool by folate; haw00630 Glyoxylate and dicarboxylate metabolism; haw01200 Carbon metabolism; haw00260 Glycine, serine and threonine metabolism; haw01230 Biosynthesis of amino acids; haw01100 Metabolic pathways;	IPR015424; IPR015422; IPR015421;	Pyridoxal phosphate-dependent transferase; Pyridoxal phosphate-dependent transferase, major region, subdomain 2; Pyridoxal phosphate-dependent transferase, major region, subdomain 1;	E	KOG2467	Glycine/serine hydroxymethyltransferase
CL5257.Contig2_All	314	K	0.695	0.0035413	Down	Serine hydroxymethyltransferase GN=mel-32	mel-32	1	0.00851149	88.177	LCK(1)GLMSR	2	0.41539	1.311	1.185	1.229	0.923	0.778	0.887	cytoplasm	GO:0044281 small molecule metabolic process; GO:0044763 single-organism cellular process; GO:0006807 nitrogen compound metabolic process; GO:0044699 single-organism process; GO:0044238 primary metabolic process; GO:0006544 glycine metabolic process; GO:1901605 alpha-amino acid metabolic process; GO:0044237 cellular metabolic process; GO:0071704 organic substance metabolic process; GO:0008152 meta…		GO:0097159 organic cyclic compound binding; GO:1901363 heterocyclic compound binding; GO:0003824 catalytic activity; GO:0005488 binding; GO:0043167 ion binding; GO:0004372 glycine hydroxymethyltransferase activity; GO:0016741 transferase activity, transferring one-carbon groups; GO:0043168 anion binding; GO:0016742 hydroxymethyl-, formyl- and related transferase activity; GO:0048037 cofactor bind…	K00600	glyA; glycine hydroxymethyltransferase [EC:2.1.2.1]	haw00670 One carbon pool by folate; haw00630 Glyoxylate and dicarboxylate metabolism; haw01200 Carbon metabolism; haw00260 Glycine, serine and threonine metabolism; haw01230 Biosynthesis of amino acids; haw01100 Metabolic pathways;	IPR015424; IPR015422; IPR015421;	Pyridoxal phosphate-dependent transferase; Pyridoxal phosphate-dependent transferase, major region, subdomain 2; Pyridoxal phosphate-dependent transferase, major region, subdomain 1;	E	KOG2467	Glycine/serine hydroxymethyltransferase
CL5285.Contig2_All	360	K	0.444	0.0032816	Down	Chitinase-like protein EN03 (Precursor)	---	1	0.000131429	70.889	LINPNHQK(1)GMLPHLR	3	0.88082	1.712	1.948	1.675	0.993	0.68	0.695	endoplasmic reticulum	GO:1901071 glucosamine-containing compound metabolic process; GO:0006030 chitin metabolic process; GO:0006026 aminoglycan catabolic process; GO:1901136 carbohydrate derivative catabolic process; GO:0006807 nitrogen compound metabolic process; GO:0006032 chitin catabolic process; GO:0005975 carbohydrate metabolic process; GO:0044238 primary metabolic process; GO:1901072 glucosamine-containing comp…		GO:0004553 hydrolase activity, hydrolyzing O-glycosyl compounds; GO:0016787 hydrolase activity; GO:0004568 chitinase activity; GO:0003824 catalytic activity; GO:0016798 hydrolase activity, acting on glycosyl bonds;				IPR001223; IPR011583; IPR029070; IPR017853; IPR013781;	Glycoside hydrolase family 18, catalytic domain; Chitinase II; Chitinase insertion domain; Glycoside hydrolase superfamily; Glycoside hydrolase, catalytic domain;	G	KOG2806	Chitinase
CL5285.Contig2_All	352	K	0.256	0.00019908	Down	Chitinase-like protein EN03 (Precursor)	---	1	8.1898e-23	139.74	IEGILSYPEVCGK(1)LINPNHQK	3	0.55336	2.615		2.262	0.651	0.604	0.62	endoplasmic reticulum	GO:1901071 glucosamine-containing compound metabolic process; GO:0006030 chitin metabolic process; GO:0006026 aminoglycan catabolic process; GO:1901136 carbohydrate derivative catabolic process; GO:0006807 nitrogen compound metabolic process; GO:0006032 chitin catabolic process; GO:0005975 carbohydrate metabolic process; GO:0044238 primary metabolic process; GO:1901072 glucosamine-containing comp…		GO:0004553 hydrolase activity, hydrolyzing O-glycosyl compounds; GO:0016787 hydrolase activity; GO:0004568 chitinase activity; GO:0003824 catalytic activity; GO:0016798 hydrolase activity, acting on glycosyl bonds;				IPR001223; IPR011583; IPR029070; IPR017853; IPR013781;	Glycoside hydrolase family 18, catalytic domain; Chitinase II; Chitinase insertion domain; Glycoside hydrolase superfamily; Glycoside hydrolase, catalytic domain;	G	KOG2806	Chitinase
CL5285.Contig2_All	185	K	0.434	0.0099849	Down	Chitinase-like protein EN03 (Precursor)	---	1	3.48728e-07	124.38	STWGSIWHGIK(1)K	2	-0.55352	1.874	2.158	1.378	0.961	0.76	0.628	endoplasmic reticulum	GO:1901071 glucosamine-containing compound metabolic process; GO:0006030 chitin metabolic process; GO:0006026 aminoglycan catabolic process; GO:1901136 carbohydrate derivative catabolic process; GO:0006807 nitrogen compound metabolic process; GO:0006032 chitin catabolic process; GO:0005975 carbohydrate metabolic process; GO:0044238 primary metabolic process; GO:1901072 glucosamine-containing comp…		GO:0004553 hydrolase activity, hydrolyzing O-glycosyl compounds; GO:0016787 hydrolase activity; GO:0004568 chitinase activity; GO:0003824 catalytic activity; GO:0016798 hydrolase activity, acting on glycosyl bonds;				IPR001223; IPR011583; IPR029070; IPR017853; IPR013781;	Glycoside hydrolase family 18, catalytic domain; Chitinase II; Chitinase insertion domain; Glycoside hydrolase superfamily; Glycoside hydrolase, catalytic domain;	G	KOG2806	Chitinase
CL5285.Contig2_All	374	K	0.268	0.00154293	Down	Chitinase-like protein EN03 (Precursor)	---	0.999964	0.0408963	72.607	KVTDPSK(1)R	2	0.10062	1.753	2.856	2.422	0.57	0.565	0.747	endoplasmic reticulum	GO:1901071 glucosamine-containing compound metabolic process; GO:0006030 chitin metabolic process; GO:0006026 aminoglycan catabolic process; GO:1901136 carbohydrate derivative catabolic process; GO:0006807 nitrogen compound metabolic process; GO:0006032 chitin catabolic process; GO:0005975 carbohydrate metabolic process; GO:0044238 primary metabolic process; GO:1901072 glucosamine-containing comp…		GO:0004553 hydrolase activity, hydrolyzing O-glycosyl compounds; GO:0016787 hydrolase activity; GO:0004568 chitinase activity; GO:0003824 catalytic activity; GO:0016798 hydrolase activity, acting on glycosyl bonds;				IPR001223; IPR011583; IPR029070; IPR017853; IPR013781;	Glycoside hydrolase family 18, catalytic domain; Chitinase II; Chitinase insertion domain; Glycoside hydrolase superfamily; Glycoside hydrolase, catalytic domain;	G	KOG2806	Chitinase
CL5285.Contig2_All	410	K	0.301	0.00040153	Down	Chitinase-like protein EN03 (Precursor)	---	1	0.0651738	63.148	AAYVK(1)AK	2	-0.99964	2.092	2.025	2.522	0.664	0.569	0.768	endoplasmic reticulum	GO:1901071 glucosamine-containing compound metabolic process; GO:0006030 chitin metabolic process; GO:0006026 aminoglycan catabolic process; GO:1901136 carbohydrate derivative catabolic process; GO:0006807 nitrogen compound metabolic process; GO:0006032 chitin catabolic process; GO:0005975 carbohydrate metabolic process; GO:0044238 primary metabolic process; GO:1901072 glucosamine-containing comp…		GO:0004553 hydrolase activity, hydrolyzing O-glycosyl compounds; GO:0016787 hydrolase activity; GO:0004568 chitinase activity; GO:0003824 catalytic activity; GO:0016798 hydrolase activity, acting on glycosyl bonds;				IPR001223; IPR011583; IPR029070; IPR017853; IPR013781;	Glycoside hydrolase family 18, catalytic domain; Chitinase II; Chitinase insertion domain; Glycoside hydrolase superfamily; Glycoside hydrolase, catalytic domain;	G	KOG2806	Chitinase
CL535.Contig72_All	358	K	0.55	0.0056192	Down	Serine palmitoyltransferase 3 GN=sptl-3	sptl-3	1	1.30587e-15	134.81	GVYVVAFSYPVVPK(1)GGAR	2	-0.0095428	1.435	1.458	1.171	0.795	0.817	0.625	cytoplasm	GO:1901606 alpha-amino acid catabolic process; GO:0044712 single-organism catabolic process; GO:0044281 small molecule metabolic process; GO:0044763 single-organism cellular process; GO:0009066 aspartate family amino acid metabolic process; GO:0044699 single-organism process; GO:0006807 nitrogen compound metabolic process; GO:0044282 small molecule catabolic process; GO:0009058 biosynthetic proce…		GO:0008890 glycine C-acetyltransferase activity; GO:0043167 ion binding; GO:0016747 transferase activity, transferring acyl groups other than amino-acyl groups; GO:0048037 cofactor binding; GO:0016407 acetyltransferase activity; GO:0030170 pyridoxal phosphate binding; GO:1901363 heterocyclic compound binding; GO:0097159 organic cyclic compound binding; GO:0016746 transferase activity, transferrin…	K00639	kbl; glycine C-acetyltransferase [EC:2.3.1.29]	haw00260 Glycine, serine and threonine metabolism;	IPR015424; IPR004839; IPR015422; IPR015421;	Pyridoxal phosphate-dependent transferase; Aminotransferase, class I/classII; Pyridoxal phosphate-dependent transferase, major region, subdomain 2; Pyridoxal phosphate-dependent transferase, major region, subdomain 1;	E	KOG1359	Glycine C-acetyltransferase/2-amino-3-ketobutyrate-CoA ligase
CL5408.Contig2_All	495	K	0.551	0.0040247	Down	Heat shock 70 kDa protein cognate 3 (Precursor) GN=Hsc70-3	Hsc70-3	1	7.81906e-06	122.7	EK(1)IVITNDQNR	2	0.52809	1.28	1.279	1.172	0.764	0.731	0.559	mitochondria				K09490	HSPA5; heat shock 70kDa protein 5	haw03060 Protein export; haw04141 Protein processing in endoplasmic reticulum;	IPR029048; IPR029047;	Heat shock protein 70kD, C-terminal domain; Heat shock protein 70kD, peptide-binding domain;	O	KOG0100	Molecular chaperones GRP78/BiP/KAR2, HSP70 superfamily
CL5408.Contig2_All	312	K	0.521	0.0173387	Down	Heat shock 70 kDa protein cognate 3 (Precursor) GN=Hsc70-3	Hsc70-3	1	0.0128782	76.774	STLK(1)PVQK	2	0.35194	1.608	1.141	1.042	0.725	0.713	0.536	mitochondria				K09490	HSPA5; heat shock 70kDa protein 5	haw03060 Protein export; haw04141 Protein processing in endoplasmic reticulum;	IPR029048; IPR029047;	Heat shock protein 70kD, C-terminal domain; Heat shock protein 70kD, peptide-binding domain;	O	KOG0100	Molecular chaperones GRP78/BiP/KAR2, HSP70 superfamily
CL5436.Contig2_All	207	K	0.547	0.00109984	Down	Probable enoyl-CoA hydratase, mitochondrial GN=ech-6	ech-6	1	0.000123401	78.884	IGTHSPLIVK(1)MAK	3	0.62372	1.469	1.292	1.464	0.801	0.827	0.685	cytoplasm	GO:0008152 metabolic process;		GO:0003824 catalytic activity;				IPR029045;	ClpP/crotonase-like domain;	I	KOG1680	Enoyl-CoA hydratase
CL555.Contig60_All	274	K	0.493	0.0106408	Down	Heat shock 70 kDa protein cognate 5 GN=Hsc70-5	Hsc70-5	0.99998	0.00591144	85.533	LKEAAEK(1)AK	2	0.56174	0.936	1.516	1.08	0.528	0.581	0.633	cytoplasm	GO:0006457 protein folding; GO:0009987 cellular process;		GO:0005524 ATP binding; GO:1901265 nucleoside phosphate binding; GO:0001882 nucleoside binding; GO:0043167 ion binding; GO:0005515 protein binding; GO:0000166 nucleotide binding; GO:0097159 organic cyclic compound binding; GO:1901363 heterocyclic compound binding; GO:0032549 ribonucleoside binding; GO:0097367 carbohydrate derivative binding; GO:0032553 ribonucleotide binding; GO:0005488 binding; …	K04043	dnaK; molecular chaperone DnaK	haw03018 RNA degradation;	IPR029048; IPR029047;	Heat shock protein 70kD, C-terminal domain; Heat shock protein 70kD, peptide-binding domain;	O	KOG0102	Molecular chaperones mortalin/PBP74/GRP75, HSP70 superfamily
CL555.Contig60_All	310	K	2.241	0.0141204	Up	Heat shock 70 kDa protein cognate 5 GN=Hsc70-5	Hsc70-5	1	0.000256709	91.62	SK(1)LESLVGDLIK	2	2.5447	0.901	0.615	0.675	1.333	2.164	1.412	cytoplasm	GO:0006457 protein folding; GO:0009987 cellular process;		GO:0005524 ATP binding; GO:1901265 nucleoside phosphate binding; GO:0001882 nucleoside binding; GO:0043167 ion binding; GO:0005515 protein binding; GO:0000166 nucleotide binding; GO:0097159 organic cyclic compound binding; GO:1901363 heterocyclic compound binding; GO:0032549 ribonucleoside binding; GO:0097367 carbohydrate derivative binding; GO:0032553 ribonucleotide binding; GO:0005488 binding; …	K04043	dnaK; molecular chaperone DnaK	haw03018 RNA degradation;	IPR029048; IPR029047;	Heat shock protein 70kD, C-terminal domain; Heat shock protein 70kD, peptide-binding domain;	O	KOG0102	Molecular chaperones mortalin/PBP74/GRP75, HSP70 superfamily
CL555.Contig60_All	54	K	0.707	0.02562	Down	Heat shock 70 kDa protein cognate 5 GN=Hsc70-5	Hsc70-5	1	0.00014957	72.321	TTPSHVAFSK(1)EGER	3	0.81173	1.199	1.181	0.912	0.778	0.718	0.831	cytoplasm	GO:0006457 protein folding; GO:0009987 cellular process;		GO:0005524 ATP binding; GO:1901265 nucleoside phosphate binding; GO:0001882 nucleoside binding; GO:0043167 ion binding; GO:0005515 protein binding; GO:0000166 nucleotide binding; GO:0097159 organic cyclic compound binding; GO:1901363 heterocyclic compound binding; GO:0032549 ribonucleoside binding; GO:0097367 carbohydrate derivative binding; GO:0032553 ribonucleotide binding; GO:0005488 binding; …	K04043	dnaK; molecular chaperone DnaK	haw03018 RNA degradation;	IPR029048; IPR029047;	Heat shock protein 70kD, C-terminal domain; Heat shock protein 70kD, peptide-binding domain;	O	KOG0102	Molecular chaperones mortalin/PBP74/GRP75, HSP70 superfamily
CL5729.Contig8_All	262	K	0.357	0.0102237	Down	Enolase GN=Eno	Eno	1	0.00749953	62.088	NGTYDLDFK(1)NPK	2	1.45	2.158	1.363	1.808	0.657	0.612		cytoplasm	GO:0006757 ATP generation from ADP; GO:0009116 nucleoside metabolic process; GO:0042278 purine nucleoside metabolic process; GO:0006165 nucleoside diphosphate phosphorylation; GO:0046031 ADP metabolic process; GO:0019362 pyridine nucleotide metabolic process; GO:0006096 glycolytic process; GO:0009167 purine ribonucleoside monophosphate metabolic process; GO:0009117 nucleotide metabolic process; G…	GO:1902494 catalytic complex; GO:0044464 cell part; GO:0005622 intracellular; GO:0005737 cytoplasm; GO:0032991 macromolecular complex; GO:0044424 intracellular part; GO:0044445 cytosolic part; GO:0005623 cell; GO:0005829 cytosol; GO:0000015 phosphopyruvate hydratase complex; GO:0044444 cytoplasmic part;	GO:0000287 magnesium ion binding; GO:0004634 phosphopyruvate hydratase activity; GO:0003824 catalytic activity; GO:0005488 binding; GO:0043167 ion binding; GO:0046872 metal ion binding; GO:0043169 cation binding; GO:0016829 lyase activity; GO:0016836 hydro-lyase activity; GO:0016835 carbon-oxygen lyase activity;	K01689	ENO; enolase [EC:4.2.1.11]	haw01200 Carbon metabolism; haw03018 RNA degradation; haw01230 Biosynthesis of amino acids; haw00010 Glycolysis / Gluconeogenesis; haw01100 Metabolic pathways;	IPR029065; IPR020810; IPR029017; IPR020811;	Enolase C-terminal domain-like; Enolase, C-terminal TIM barrel domain; Enolase N-terminal domain-like; Enolase, N-terminal;	G	KOG2670	Enolase
CL5729.Contig8_All	327	K	0.216	0.00105679	Down	Enolase GN=Eno	Eno	1	1.29014e-30	188.58	TPIQIVGDDLTVTNPK(1)R	3	1.1006	1.929	2.245	2.461	0.466	0.621	0.346	cytoplasm	GO:0006757 ATP generation from ADP; GO:0009116 nucleoside metabolic process; GO:0042278 purine nucleoside metabolic process; GO:0006165 nucleoside diphosphate phosphorylation; GO:0046031 ADP metabolic process; GO:0019362 pyridine nucleotide metabolic process; GO:0006096 glycolytic process; GO:0009167 purine ribonucleoside monophosphate metabolic process; GO:0009117 nucleotide metabolic process; G…	GO:1902494 catalytic complex; GO:0044464 cell part; GO:0005622 intracellular; GO:0005737 cytoplasm; GO:0032991 macromolecular complex; GO:0044424 intracellular part; GO:0044445 cytosolic part; GO:0005623 cell; GO:0005829 cytosol; GO:0000015 phosphopyruvate hydratase complex; GO:0044444 cytoplasmic part;	GO:0000287 magnesium ion binding; GO:0004634 phosphopyruvate hydratase activity; GO:0003824 catalytic activity; GO:0005488 binding; GO:0043167 ion binding; GO:0046872 metal ion binding; GO:0043169 cation binding; GO:0016829 lyase activity; GO:0016836 hydro-lyase activity; GO:0016835 carbon-oxygen lyase activity;	K01689	ENO; enolase [EC:4.2.1.11]	haw01200 Carbon metabolism; haw03018 RNA degradation; haw01230 Biosynthesis of amino acids; haw00010 Glycolysis / Gluconeogenesis; haw01100 Metabolic pathways;	IPR029065; IPR020810; IPR029017; IPR020811;	Enolase C-terminal domain-like; Enolase, C-terminal TIM barrel domain; Enolase N-terminal domain-like; Enolase, N-terminal;	G	KOG2670	Enolase
CL5729.Contig8_All	427	K	0.389	0.00033611	Down	Enolase GN=Eno	Eno	1	0.0204798	86.512	YAGK(1)NFR	2	0.15215	1.653	1.822	1.769	0.579	0.739	0.722	cytoplasm	GO:0006757 ATP generation from ADP; GO:0009116 nucleoside metabolic process; GO:0042278 purine nucleoside metabolic process; GO:0006165 nucleoside diphosphate phosphorylation; GO:0046031 ADP metabolic process; GO:0019362 pyridine nucleotide metabolic process; GO:0006096 glycolytic process; GO:0009167 purine ribonucleoside monophosphate metabolic process; GO:0009117 nucleotide metabolic process; G…	GO:1902494 catalytic complex; GO:0044464 cell part; GO:0005622 intracellular; GO:0005737 cytoplasm; GO:0032991 macromolecular complex; GO:0044424 intracellular part; GO:0044445 cytosolic part; GO:0005623 cell; GO:0005829 cytosol; GO:0000015 phosphopyruvate hydratase complex; GO:0044444 cytoplasmic part;	GO:0000287 magnesium ion binding; GO:0004634 phosphopyruvate hydratase activity; GO:0003824 catalytic activity; GO:0005488 binding; GO:0043167 ion binding; GO:0046872 metal ion binding; GO:0043169 cation binding; GO:0016829 lyase activity; GO:0016836 hydro-lyase activity; GO:0016835 carbon-oxygen lyase activity;	K01689	ENO; enolase [EC:4.2.1.11]	haw01200 Carbon metabolism; haw03018 RNA degradation; haw01230 Biosynthesis of amino acids; haw00010 Glycolysis / Gluconeogenesis; haw01100 Metabolic pathways;	IPR029065; IPR020810; IPR029017; IPR020811;	Enolase C-terminal domain-like; Enolase, C-terminal TIM barrel domain; Enolase N-terminal domain-like; Enolase, N-terminal;	G	KOG2670	Enolase
CL5729.Contig8_All	60	K	0.402	0.0085443	Down	Enolase GN=Eno	Eno	1	5.53958e-06	103.13	GQYHGK(1)GVLTAIK	3	-1.1318	1.593	2.035	1.544	0.605	0.531	0.942	cytoplasm	GO:0006757 ATP generation from ADP; GO:0009116 nucleoside metabolic process; GO:0042278 purine nucleoside metabolic process; GO:0006165 nucleoside diphosphate phosphorylation; GO:0046031 ADP metabolic process; GO:0019362 pyridine nucleotide metabolic process; GO:0006096 glycolytic process; GO:0009167 purine ribonucleoside monophosphate metabolic process; GO:0009117 nucleotide metabolic process; G…	GO:1902494 catalytic complex; GO:0044464 cell part; GO:0005622 intracellular; GO:0005737 cytoplasm; GO:0032991 macromolecular complex; GO:0044424 intracellular part; GO:0044445 cytosolic part; GO:0005623 cell; GO:0005829 cytosol; GO:0000015 phosphopyruvate hydratase complex; GO:0044444 cytoplasmic part;	GO:0000287 magnesium ion binding; GO:0004634 phosphopyruvate hydratase activity; GO:0003824 catalytic activity; GO:0005488 binding; GO:0043167 ion binding; GO:0046872 metal ion binding; GO:0043169 cation binding; GO:0016829 lyase activity; GO:0016836 hydro-lyase activity; GO:0016835 carbon-oxygen lyase activity;	K01689	ENO; enolase [EC:4.2.1.11]	haw01200 Carbon metabolism; haw03018 RNA degradation; haw01230 Biosynthesis of amino acids; haw00010 Glycolysis / Gluconeogenesis; haw01100 Metabolic pathways;	IPR029065; IPR020810; IPR029017; IPR020811;	Enolase C-terminal domain-like; Enolase, C-terminal TIM barrel domain; Enolase N-terminal domain-like; Enolase, N-terminal;	G	KOG2670	Enolase
CL5729.Contig8_All	335	K	0.394	0.0010218	Down	Enolase GN=Eno	Eno	1	0.0074544	85.676	IATAVEK(1)K	2	0.94215	1.886	1.901	1.425	0.656	0.641	0.757	cytoplasm	GO:0006757 ATP generation from ADP; GO:0009116 nucleoside metabolic process; GO:0042278 purine nucleoside metabolic process; GO:0006165 nucleoside diphosphate phosphorylation; GO:0046031 ADP metabolic process; GO:0019362 pyridine nucleotide metabolic process; GO:0006096 glycolytic process; GO:0009167 purine ribonucleoside monophosphate metabolic process; GO:0009117 nucleotide metabolic process; G…	GO:1902494 catalytic complex; GO:0044464 cell part; GO:0005622 intracellular; GO:0005737 cytoplasm; GO:0032991 macromolecular complex; GO:0044424 intracellular part; GO:0044445 cytosolic part; GO:0005623 cell; GO:0005829 cytosol; GO:0000015 phosphopyruvate hydratase complex; GO:0044444 cytoplasmic part;	GO:0000287 magnesium ion binding; GO:0004634 phosphopyruvate hydratase activity; GO:0003824 catalytic activity; GO:0005488 binding; GO:0043167 ion binding; GO:0046872 metal ion binding; GO:0043169 cation binding; GO:0016829 lyase activity; GO:0016836 hydro-lyase activity; GO:0016835 carbon-oxygen lyase activity;	K01689	ENO; enolase [EC:4.2.1.11]	haw01200 Carbon metabolism; haw03018 RNA degradation; haw01230 Biosynthesis of amino acids; haw00010 Glycolysis / Gluconeogenesis; haw01100 Metabolic pathways;	IPR029065; IPR020810; IPR029017; IPR020811;	Enolase C-terminal domain-like; Enolase, C-terminal TIM barrel domain; Enolase N-terminal domain-like; Enolase, N-terminal;	G	KOG2670	Enolase
CL5729.Contig8_All	423	K	0.27	3.5941e-05	Down	Enolase GN=Eno	Eno	1	4.66543e-09	122.64	IEEELGSAAK(1)YAGK	2	2.0163	2.036	2.229	1.867	0.554	0.585	0.515	cytoplasm	GO:0006757 ATP generation from ADP; GO:0009116 nucleoside metabolic process; GO:0042278 purine nucleoside metabolic process; GO:0006165 nucleoside diphosphate phosphorylation; GO:0046031 ADP metabolic process; GO:0019362 pyridine nucleotide metabolic process; GO:0006096 glycolytic process; GO:0009167 purine ribonucleoside monophosphate metabolic process; GO:0009117 nucleotide metabolic process; G…	GO:1902494 catalytic complex; GO:0044464 cell part; GO:0005622 intracellular; GO:0005737 cytoplasm; GO:0032991 macromolecular complex; GO:0044424 intracellular part; GO:0044445 cytosolic part; GO:0005623 cell; GO:0005829 cytosol; GO:0000015 phosphopyruvate hydratase complex; GO:0044444 cytoplasmic part;	GO:0000287 magnesium ion binding; GO:0004634 phosphopyruvate hydratase activity; GO:0003824 catalytic activity; GO:0005488 binding; GO:0043167 ion binding; GO:0046872 metal ion binding; GO:0043169 cation binding; GO:0016829 lyase activity; GO:0016836 hydro-lyase activity; GO:0016835 carbon-oxygen lyase activity;	K01689	ENO; enolase [EC:4.2.1.11]	haw01200 Carbon metabolism; haw03018 RNA degradation; haw01230 Biosynthesis of amino acids; haw00010 Glycolysis / Gluconeogenesis; haw01100 Metabolic pathways;	IPR029065; IPR020810; IPR029017; IPR020811;	Enolase C-terminal domain-like; Enolase, C-terminal TIM barrel domain; Enolase N-terminal domain-like; Enolase, N-terminal;	G	KOG2670	Enolase
CL5729.Contig8_All	126	K	0.31	6.3842e-05	Down	Enolase GN=Eno	Eno	1	0.020302	79.469	K(1)GVPLYK	2	-0.62183	2.073	1.956	1.774	0.641	0.541	0.615	cytoplasm	GO:0006757 ATP generation from ADP; GO:0009116 nucleoside metabolic process; GO:0042278 purine nucleoside metabolic process; GO:0006165 nucleoside diphosphate phosphorylation; GO:0046031 ADP metabolic process; GO:0019362 pyridine nucleotide metabolic process; GO:0006096 glycolytic process; GO:0009167 purine ribonucleoside monophosphate metabolic process; GO:0009117 nucleotide metabolic process; G…	GO:1902494 catalytic complex; GO:0044464 cell part; GO:0005622 intracellular; GO:0005737 cytoplasm; GO:0032991 macromolecular complex; GO:0044424 intracellular part; GO:0044445 cytosolic part; GO:0005623 cell; GO:0005829 cytosol; GO:0000015 phosphopyruvate hydratase complex; GO:0044444 cytoplasmic part;	GO:0000287 magnesium ion binding; GO:0004634 phosphopyruvate hydratase activity; GO:0003824 catalytic activity; GO:0005488 binding; GO:0043167 ion binding; GO:0046872 metal ion binding; GO:0043169 cation binding; GO:0016829 lyase activity; GO:0016836 hydro-lyase activity; GO:0016835 carbon-oxygen lyase activity;	K01689	ENO; enolase [EC:4.2.1.11]	haw01200 Carbon metabolism; haw03018 RNA degradation; haw01230 Biosynthesis of amino acids; haw00010 Glycolysis / Gluconeogenesis; haw01100 Metabolic pathways;	IPR029065; IPR020810; IPR029017; IPR020811;	Enolase C-terminal domain-like; Enolase, C-terminal TIM barrel domain; Enolase N-terminal domain-like; Enolase, N-terminal;	G	KOG2670	Enolase
CL5729.Contig8_All	54	K	0.285	0.00044488	Down	Enolase GN=Eno	Eno	1	0.00029551	105.4	DNIK(1)GQYHGK	2	-0.17562	2.229	2.123	1.658	0.498	0.571	0.645	cytoplasm	GO:0006757 ATP generation from ADP; GO:0009116 nucleoside metabolic process; GO:0042278 purine nucleoside metabolic process; GO:0006165 nucleoside diphosphate phosphorylation; GO:0046031 ADP metabolic process; GO:0019362 pyridine nucleotide metabolic process; GO:0006096 glycolytic process; GO:0009167 purine ribonucleoside monophosphate metabolic process; GO:0009117 nucleotide metabolic process; G…	GO:1902494 catalytic complex; GO:0044464 cell part; GO:0005622 intracellular; GO:0005737 cytoplasm; GO:0032991 macromolecular complex; GO:0044424 intracellular part; GO:0044445 cytosolic part; GO:0005623 cell; GO:0005829 cytosol; GO:0000015 phosphopyruvate hydratase complex; GO:0044444 cytoplasmic part;	GO:0000287 magnesium ion binding; GO:0004634 phosphopyruvate hydratase activity; GO:0003824 catalytic activity; GO:0005488 binding; GO:0043167 ion binding; GO:0046872 metal ion binding; GO:0043169 cation binding; GO:0016829 lyase activity; GO:0016836 hydro-lyase activity; GO:0016835 carbon-oxygen lyase activity;	K01689	ENO; enolase [EC:4.2.1.11]	haw01200 Carbon metabolism; haw03018 RNA degradation; haw01230 Biosynthesis of amino acids; haw00010 Glycolysis / Gluconeogenesis; haw01100 Metabolic pathways;	IPR029065; IPR020810; IPR029017; IPR020811;	Enolase C-terminal domain-like; Enolase, C-terminal TIM barrel domain; Enolase N-terminal domain-like; Enolase, N-terminal;	G	KOG2670	Enolase
CL5735.Contig1_All	70	K	0.296	0.000138283	Down	Glutathione S-transferase 1 GN=Gst1	Gst1	1	0.0440675	53.404	AIGK(1)YLVNK	2	0.46846	1.917	1.749	1.527	0.562	0.468	0.505	cytoplasm			GO:0005515 protein binding; GO:0005488 binding;	K00799	GST; glutathione S-transferase [EC:2.5.1.18]	haw00983 Drug metabolism - other enzymes; haw00980 Metabolism of xenobiotics by cytochrome P450; haw00982 Drug metabolism - cytochrome P450; haw00480 Glutathione metabolism;	IPR010987; IPR004046; IPR004045; IPR012336;	Glutathione S-transferase, C-terminal-like; Glutathione S-transferase, C-terminal; Glutathione S-transferase, N-terminal; Thioredoxin-like fold;	O	KOG0867	Glutathione S-transferase
CL5739.Contig3_All	22	K	0.303	0.0091648	Down	Adenylate kinase isoenzyme 1 {ECO:0000255|HAMAP-Rule:MF_03171} GN=F38B2.4	F38B2.4	1	0.000532384	56.039	IIAK(1)YGFTHLSTGDLLR	3	2.1529		1.643	2.348	0.639	0.695	0.478	cytoplasm	GO:0008152 metabolic process; GO:0006725 cellular aromatic compound metabolic process; GO:0046483 heterocycle metabolic process; GO:0006139 nucleobase-containing compound metabolic process; GO:1901360 organic cyclic compound metabolic process; GO:0006807 nitrogen compound metabolic process; GO:0034641 cellular nitrogen compound metabolic process; GO:0044238 primary metabolic process; GO:0009987 c…		GO:0005524 ATP binding; GO:1901265 nucleoside phosphate binding; GO:0019205 nucleobase-containing compound kinase activity; GO:0001882 nucleoside binding; GO:0043167 ion binding; GO:0000166 nucleotide binding; GO:0097159 organic cyclic compound binding; GO:1901363 heterocyclic compound binding; GO:0032549 ribonucleoside binding; GO:0097367 carbohydrate derivative binding; GO:0016301 kinase activi…	K00939	adk; adenylate kinase [EC:2.7.4.3]	haw00730 Thiamine metabolism; haw00230 Purine metabolism; haw01100 Metabolic pathways;	IPR027417;	P-loop containing nucleoside triphosphate hydrolase;	F	KOG3079	Uridylate kinase/adenylate kinase
CL5739.Contig3_All	18	K	0.323	0.00168204	Down	Adenylate kinase isoenzyme 1 {ECO:0000255|HAMAP-Rule:MF_03171} GN=F38B2.4	F38B2.4	1	0.000585949	98.73	GTQCEK(1)IIAK	2	-0.96299	1.483	1.891	2.123	0.473	0.632	0.669	cytoplasm	GO:0008152 metabolic process; GO:0006725 cellular aromatic compound metabolic process; GO:0046483 heterocycle metabolic process; GO:0006139 nucleobase-containing compound metabolic process; GO:1901360 organic cyclic compound metabolic process; GO:0006807 nitrogen compound metabolic process; GO:0034641 cellular nitrogen compound metabolic process; GO:0044238 primary metabolic process; GO:0009987 c…		GO:0005524 ATP binding; GO:1901265 nucleoside phosphate binding; GO:0019205 nucleobase-containing compound kinase activity; GO:0001882 nucleoside binding; GO:0043167 ion binding; GO:0000166 nucleotide binding; GO:0097159 organic cyclic compound binding; GO:1901363 heterocyclic compound binding; GO:0032549 ribonucleoside binding; GO:0097367 carbohydrate derivative binding; GO:0016301 kinase activi…	K00939	adk; adenylate kinase [EC:2.7.4.3]	haw00730 Thiamine metabolism; haw00230 Purine metabolism; haw01100 Metabolic pathways;	IPR027417;	P-loop containing nucleoside triphosphate hydrolase;	F	KOG3079	Uridylate kinase/adenylate kinase
CL5776.Contig3_All	257	K	0.367	0.00100019	Down	Phenoloxidase subunit 2 (Precursor)	---	1	0.020302	79.469	LNNSLK(1)R	2	-2.9703	1.883	2.391	1.722	0.645	0.777	0.776	cytoplasm	GO:0008152 metabolic process;		GO:0003824 catalytic activity; GO:0016491 oxidoreductase activity;				IPR000896; IPR002227; IPR008922; IPR005204; IPR005203; IPR014756;	Hemocyanin/hexamerin middle domain; Tyrosinase copper-binding domain; Uncharacterised domain, di-copper centre; Hemocyanin, N-terminal; Hemocyanin, C-terminal; Immunoglobulin E-set;
CL5872.Contig2_All	207	K	0.211	4.0526e-05	Down	Probable acetyl-CoA acetyltransferase GN=DDB_G0271544	DDB_G0271544	1	0.000456077	94.767	AEMTPVTVK(1)VK	2	0.96895	1.999	2.254	1.873	0.483	0.41	0.401	cytoplasm	GO:0008152 metabolic process;		GO:0016746 transferase activity, transferring acyl groups; GO:0016747 transferase activity, transferring acyl groups other than amino-acyl groups; GO:0003824 catalytic activity; GO:0016740 transferase activity;	K07508	ACAA2; acetyl-CoA acyltransferase 2 [EC:2.3.1.16]	haw00062 Fatty acid elongation; haw00071 Fatty acid degradation; haw01212 Fatty acid metabolism; haw00280 Valine, leucine and isoleucine degradation; haw01100 Metabolic pathways;	IPR016039; IPR020616; IPR020617;	Thiolase-like; Thiolase, N-terminal; Thiolase, C-terminal;	I	KOG1391	Acetyl-CoA acetyltransferase
CL5872.Contig2_All	198	K	0.561	0.00062222	Down	Probable acetyl-CoA acetyltransferase GN=DDB_G0271544	DDB_G0271544	1	6.42752e-07	88.283	AAHDQGVFK(1)AEMTPVTVK	3	1.5771	1.432	1.475	1.289	0.76	0.852	0.74	cytoplasm	GO:0008152 metabolic process;		GO:0016746 transferase activity, transferring acyl groups; GO:0016747 transferase activity, transferring acyl groups other than amino-acyl groups; GO:0003824 catalytic activity; GO:0016740 transferase activity;	K07508	ACAA2; acetyl-CoA acyltransferase 2 [EC:2.3.1.16]	haw00062 Fatty acid elongation; haw00071 Fatty acid degradation; haw01212 Fatty acid metabolism; haw00280 Valine, leucine and isoleucine degradation; haw01100 Metabolic pathways;	IPR016039; IPR020616; IPR020617;	Thiolase-like; Thiolase, N-terminal; Thiolase, C-terminal;	I	KOG1391	Acetyl-CoA acetyltransferase
CL5872.Contig2_All	213	K	0.331	0.00046213	Down	Probable acetyl-CoA acetyltransferase GN=DDB_G0271544	DDB_G0271544	1	6.86603e-37	165.85	RQEK(1)VVEVDEHPRPDTTTEMLSR	4	0.35097	1.866	1.837	1.592	0.565	0.688	0.5	cytoplasm	GO:0008152 metabolic process;		GO:0016746 transferase activity, transferring acyl groups; GO:0016747 transferase activity, transferring acyl groups other than amino-acyl groups; GO:0003824 catalytic activity; GO:0016740 transferase activity;	K07508	ACAA2; acetyl-CoA acyltransferase 2 [EC:2.3.1.16]	haw00062 Fatty acid elongation; haw00071 Fatty acid degradation; haw01212 Fatty acid metabolism; haw00280 Valine, leucine and isoleucine degradation; haw01100 Metabolic pathways;	IPR016039; IPR020616; IPR020617;	Thiolase-like; Thiolase, N-terminal; Thiolase, C-terminal;	I	KOG1391	Acetyl-CoA acetyltransferase
CL5940.Contig4_All	425	K	0.368	0.01116	Down	Probable fumarate hydratase, mitochondrial (Precursor) GN=fum-1	fum-1	1	3.21036e-11	163.43	AAQIAK(1)TAHK	2	-0.10696	1.23	1.783	0.995	0.636	0.397	0.44	cytoplasm	GO:0043648 dicarboxylic acid metabolic process; GO:0072350 tricarboxylic acid metabolic process; GO:0055114 oxidation-reduction process; GO:0044281 small molecule metabolic process; GO:0044763 single-organism cellular process; GO:0006099 tricarboxylic acid cycle; GO:0044699 single-organism process; GO:0044238 primary metabolic process; GO:0045333 cellular respiration; GO:0044237 cellular metaboli…	GO:0044464 cell part; GO:0005622 intracellular; GO:0005737 cytoplasm; GO:0032991 macromolecular complex; GO:0044424 intracellular part; GO:0043234 protein complex; GO:0005623 cell; GO:0045239 tricarboxylic acid cycle enzyme complex; GO:0044444 cytoplasmic part;	GO:0016829 lyase activity; GO:0016836 hydro-lyase activity; GO:0003824 catalytic activity; GO:0004333 fumarate hydratase activity; GO:0016835 carbon-oxygen lyase activity;	K01679	E4.2.1.2B; fumarate hydratase, class II [EC:4.2.1.2]	haw00620 Pyruvate metabolism; haw01200 Carbon metabolism; haw00020 Citrate cycle (TCA cycle); haw01100 Metabolic pathways;	IPR024083; IPR008948; IPR022761; IPR018951;	Fumarase/histidase, N-terminal; L-Aspartase-like; Fumarate lyase, N-terminal; Fumarase C, C-terminal;	C	KOG1317	Fumarase
CL6210.Contig6_All	84	K	0.51	0.0008577	Down	Probable isocitrate dehydrogenase [NAD] subunit beta, mitochondrial (Precursor) GN=idhb-1	idhb-1	1	1.08934e-13	142.55	GNIETK(1)SEAAYVTSR	2	-1.2626	1.248	1.368	1.095	0.642	0.585	0.664	cytoplasm	GO:0072350 tricarboxylic acid metabolic process; GO:0055114 oxidation-reduction process; GO:0044281 small molecule metabolic process; GO:0044763 single-organism cellular process; GO:0006099 tricarboxylic acid cycle; GO:0044699 single-organism process; GO:0044238 primary metabolic process; GO:0045333 cellular respiration; GO:0044237 cellular metabolic process; GO:0071704 organic substance metaboli…		GO:0004448 isocitrate dehydrogenase activity; GO:0016614 oxidoreductase activity, acting on CH-OH group of donors; GO:0016616 oxidoreductase activity, acting on the CH-OH group of donors, NAD or NADP as acceptor; GO:0004449 isocitrate dehydrogenase (NAD+) activity; GO:0003824 catalytic activity; GO:0016491 oxidoreductase activity;	K00030	IDH3; isocitrate dehydrogenase (NAD+) [EC:1.1.1.41]	haw01200 Carbon metabolism; haw00020 Citrate cycle (TCA cycle); haw01230 Biosynthesis of amino acids; haw01210 2-Oxocarboxylic acid metabolism; haw01100 Metabolic pathways;	IPR024084;	Isopropylmalate dehydrogenase-like domain;	E	KOG0784	Isocitrate dehydrogenase, gamma subunit
CL6324.Contig4_All	125	K	0.449	0.00042304	Down	Glutathione S-transferase 2 GN=GST2	GST2	1	2.13275e-07	101.3	HAIYAK(1)TVYPDLLQR	3	0.31385	1.685	1.715	1.578	0.843	0.733	0.661	cytoplasm			GO:0005515 protein binding; GO:0005488 binding;	K04097	HPGDS; prostaglandin-H2 D-isomerase / glutathione transferase [EC:5.3.99.2 2.5.1.18]	haw00590 Arachidonic acid metabolism; haw00980 Metabolism of xenobiotics by cytochrome P450; haw00982 Drug metabolism - cytochrome P450; haw00480 Glutathione metabolism; haw01100 Metabolic pathways;	IPR004046; IPR010987; IPR004045; IPR012336;	Glutathione S-transferase, C-terminal; Glutathione S-transferase, C-terminal-like; Glutathione S-transferase, N-terminal; Thioredoxin-like fold;	O	KOG1695	Glutathione S-transferase
CL6324.Contig4_All	176	K	0.327	0.0011238	Down	Glutathione S-transferase 2 GN=GST2	GST2	1	1.13458e-07	128.36	MPDLEK(1)QYPAFK	2	0.98849	2.014	1.58	2.292	0.743	0.602	0.582	cytoplasm			GO:0005515 protein binding; GO:0005488 binding;	K04097	HPGDS; prostaglandin-H2 D-isomerase / glutathione transferase [EC:5.3.99.2 2.5.1.18]	haw00590 Arachidonic acid metabolism; haw00980 Metabolism of xenobiotics by cytochrome P450; haw00982 Drug metabolism - cytochrome P450; haw00480 Glutathione metabolism; haw01100 Metabolic pathways;	IPR004046; IPR010987; IPR004045; IPR012336;	Glutathione S-transferase, C-terminal; Glutathione S-transferase, C-terminal-like; Glutathione S-transferase, N-terminal; Thioredoxin-like fold;	O	KOG1695	Glutathione S-transferase
CL653.Contig1_All	155	K	0.374	0.00174363	Down	27 kDa hemolymph protein (Precursor)	---	1	2.13827e-19	166.48	SVDEVK(1)SLTLAQK	2	0.02069	1.828	2.46	1.729	0.797	0.807	0.645	extracellular
CL653.Contig1_All	64	K	0.237	0.00137979	Down	27 kDa hemolymph protein (Precursor)	---	0.999655	0.00440248	56.817	EIEEAKPNGALDEVFK(1)K	3	0.24607	2.048	3.552	2.167	0.617	0.647	0.578	extracellular
CL653.Contig1_All	15	K	0.362	0.0059205	Down	27 kDa hemolymph protein (Precursor)	---	1	0.00041908	105.14	AMLVQQCK(1)K	2	0.43319	1.797	2.692	1.672	0.623	0.919	0.69	extracellular
CL653.Contig1_All	47	K	0.252	0.0101395	Down	27 kDa hemolymph protein (Precursor)	---	1	0.018351	53.798	SLFDMETLK(1)K	2	0.252	1.86	2.629	2.923	0.63	0.596	0.64	extracellular
CL653.Contig1_All	22	K	0.341	0.04614	Down	27 kDa hemolymph protein (Precursor)	---	1	1.59572e-05	90.707	NNAEDK(1)VDQVENVGK	2	-1.2611	1.703		2.289		0.553	0.809	extracellular
CL653.Contig1_All	145	K	0.378	0.0052823	Down	27 kDa hemolymph protein (Precursor)	---	1	3.19063e-09	130.1	TCAENIK(1)EGFK	2	0.42582	1.586	2.644	1.786	0.712	0.879	0.681	extracellular
CL653.Contig1_All	162	K	0.377	0.00038001	Down	27 kDa hemolymph protein (Precursor)	---	1	0.00210062	85.355	SLTLAQK(1)CAK	2	-0.089142	1.887	2.295	1.786	0.806	0.75	0.692	extracellular
CL653.Contig1_All	16	K	0.304	0.0141369	Down	27 kDa hemolymph protein (Precursor)	---	0.999998	2.36256e-07	99.711	K(1)NNAEDKVDQVENVGK	3	0.30535	1.962	3.073	1.916		0.811	0.6	extracellular
CL653.Contig1_All	54	K	0.346	0.0098961	Down	27 kDa hemolymph protein (Precursor)	---	0.999954	1.55713e-06	76.378	EIEEAK(1)PNGALDEVFKK	3	1.2541	1.964	2.778	1.771	0.722	0.779		extracellular
CL6611.Contig3_All	72	K	0.491	0.0119196	Down	Acyl-CoA-binding protein homolog	---	1	0.00018479	109.44	EDAQK(1)AYIAK	2	-0.13842	1.451	1.674	1.55	0.672	0.599	1.025	cytoplasm			GO:0000062 fatty-acyl-CoA binding; GO:0005488 binding; GO:0043167 ion binding; GO:0043168 anion binding; GO:0048037 cofactor binding; GO:1901681 sulfur compound binding; GO:0050662 coenzyme binding;				IPR000582; IPR014352;	Acyl-CoA-binding protein, ACBP; FERM/acyl-CoA-binding protein, 3-helical bundle;	I	KOG0817	Acyl-CoA-binding protein
CL6823.Contig2_All	367	K	0.262	0.000137321	Down	Formyltetrahydrofolate synthetase	---	1	0.0153924	97.602	FFDIK(1)CR	2	-0.14018	1.63	1.695	1.506	0.455	0.46	0.353	cytoplasm	GO:0051188 cofactor biosynthetic process; GO:0042559 pteridine-containing compound biosynthetic process; GO:0006725 cellular aromatic compound metabolic process; GO:0016053 organic acid biosynthetic process; GO:0042398 cellular modified amino acid biosynthetic process; GO:0044699 single-organism process; GO:0009058 biosynthetic process; GO:1901566 organonitrogen compound biosynthetic process; GO:…		GO:0005524 ATP binding; GO:1901265 nucleoside phosphate binding; GO:0016874 ligase activity; GO:0001882 nucleoside binding; GO:0043167 ion binding; GO:0000166 nucleotide binding; GO:0016879 ligase activity, forming carbon-nitrogen bonds; GO:0097159 organic cyclic compound binding; GO:1901363 heterocyclic compound binding; GO:0032549 ribonucleoside binding; GO:0097367 carbohydrate derivative bindi…	K00288	MTHFD; methylenetetrahydrofolate dehydrogenase (NADP+) / methenyltetrahydrofolate cyclohydrolase / formyltetrahydrofolate synthetase [EC:1.5.1.5 3.5.4.9 6.3.4.3]	haw00670 One carbon pool by folate; haw01100 Metabolic pathways;	IPR027417;	P-loop containing nucleoside triphosphate hydrolase;	H	KOG4230	C1-tetrahydrofolate synthase
CL6823.Contig2_All	459	K	0.508	0.0187999	Down	Formyltetrahydrofolate synthetase	---	1	0.000448419	118.71	EFATK(1)NGAFR	2	-0.87907	1.32	1.349	1.341	0.607	0.617	0.814	cytoplasm	GO:0051188 cofactor biosynthetic process; GO:0042559 pteridine-containing compound biosynthetic process; GO:0006725 cellular aromatic compound metabolic process; GO:0016053 organic acid biosynthetic process; GO:0042398 cellular modified amino acid biosynthetic process; GO:0044699 single-organism process; GO:0009058 biosynthetic process; GO:1901566 organonitrogen compound biosynthetic process; GO:…		GO:0005524 ATP binding; GO:1901265 nucleoside phosphate binding; GO:0016874 ligase activity; GO:0001882 nucleoside binding; GO:0043167 ion binding; GO:0000166 nucleotide binding; GO:0016879 ligase activity, forming carbon-nitrogen bonds; GO:0097159 organic cyclic compound binding; GO:1901363 heterocyclic compound binding; GO:0032549 ribonucleoside binding; GO:0097367 carbohydrate derivative bindi…	K00288	MTHFD; methylenetetrahydrofolate dehydrogenase (NADP+) / methenyltetrahydrofolate cyclohydrolase / formyltetrahydrofolate synthetase [EC:1.5.1.5 3.5.4.9 6.3.4.3]	haw00670 One carbon pool by folate; haw01100 Metabolic pathways;	IPR027417;	P-loop containing nucleoside triphosphate hydrolase;	H	KOG4230	C1-tetrahydrofolate synthase
CL6823.Contig2_All	198	K	0.351	0.0067029	Down	Formyltetrahydrofolate synthetase	---	1	4.74817e-31	190.1	TDPDTLTEGEK(1)SK	2	0.17603	1.195	1.828	1.484	0.432	0.713	0.438	cytoplasm	GO:0051188 cofactor biosynthetic process; GO:0042559 pteridine-containing compound biosynthetic process; GO:0006725 cellular aromatic compound metabolic process; GO:0016053 organic acid biosynthetic process; GO:0042398 cellular modified amino acid biosynthetic process; GO:0044699 single-organism process; GO:0009058 biosynthetic process; GO:1901566 organonitrogen compound biosynthetic process; GO:…		GO:0005524 ATP binding; GO:1901265 nucleoside phosphate binding; GO:0016874 ligase activity; GO:0001882 nucleoside binding; GO:0043167 ion binding; GO:0000166 nucleotide binding; GO:0016879 ligase activity, forming carbon-nitrogen bonds; GO:0097159 organic cyclic compound binding; GO:1901363 heterocyclic compound binding; GO:0032549 ribonucleoside binding; GO:0097367 carbohydrate derivative bindi…	K00288	MTHFD; methylenetetrahydrofolate dehydrogenase (NADP+) / methenyltetrahydrofolate cyclohydrolase / formyltetrahydrofolate synthetase [EC:1.5.1.5 3.5.4.9 6.3.4.3]	haw00670 One carbon pool by folate; haw01100 Metabolic pathways;	IPR027417;	P-loop containing nucleoside triphosphate hydrolase;	H	KOG4230	C1-tetrahydrofolate synthase
CL6823.Contig2_All	171	K	0.547	0.007676	Down	Formyltetrahydrofolate synthetase	---	1	0.00911558	80.165	K(1)FSPIQLR	2	-0.053383	1.319	1.202	1.392	0.851	0.57	0.719	cytoplasm	GO:0051188 cofactor biosynthetic process; GO:0042559 pteridine-containing compound biosynthetic process; GO:0006725 cellular aromatic compound metabolic process; GO:0016053 organic acid biosynthetic process; GO:0042398 cellular modified amino acid biosynthetic process; GO:0044699 single-organism process; GO:0009058 biosynthetic process; GO:1901566 organonitrogen compound biosynthetic process; GO:…		GO:0005524 ATP binding; GO:1901265 nucleoside phosphate binding; GO:0016874 ligase activity; GO:0001882 nucleoside binding; GO:0043167 ion binding; GO:0000166 nucleotide binding; GO:0016879 ligase activity, forming carbon-nitrogen bonds; GO:0097159 organic cyclic compound binding; GO:1901363 heterocyclic compound binding; GO:0032549 ribonucleoside binding; GO:0097367 carbohydrate derivative bindi…	K00288	MTHFD; methylenetetrahydrofolate dehydrogenase (NADP+) / methenyltetrahydrofolate cyclohydrolase / formyltetrahydrofolate synthetase [EC:1.5.1.5 3.5.4.9 6.3.4.3]	haw00670 One carbon pool by folate; haw01100 Metabolic pathways;	IPR027417;	P-loop containing nucleoside triphosphate hydrolase;	H	KOG4230	C1-tetrahydrofolate synthase
CL690.Contig8_All	401	K	0.38	0.00073799	Down	Tubulin alpha-1 chain GN=alphaTub84B	alphaTub84B	1	0.0318938	60.436	FDLMYAK(1)R	2	1.1574	1.236	1.427	1.478	0.448	0.609	0.518	cytoskeleton	GO:0007017 microtubule-based process; GO:0009987 cellular process;	GO:0043229 intracellular organelle; GO:0099513 polymeric cytoskeletal fiber; GO:0005874 microtubule; GO:0043232 intracellular non-membrane-bounded organelle; GO:0044430 cytoskeletal part; GO:0044446 intracellular organelle part; GO:0099512 supramolecular fiber; GO:0044424 intracellular part; GO:0005623 cell; GO:0099080 supramolecular complex; GO:0044422 organelle part; GO:0099081 supramolecular p…	GO:1901265 nucleoside phosphate binding; GO:0001882 nucleoside binding; GO:0043167 ion binding; GO:0016817 hydrolase activity, acting on acid anhydrides; GO:0016787 hydrolase activity; GO:0000166 nucleotide binding; GO:0017111 nucleoside-triphosphatase activity; GO:0097159 organic cyclic compound binding; GO:1901363 heterocyclic compound binding; GO:0032549 ribonucleoside binding; GO:0097367 carb…	K07374	TUBA; tubulin alpha	haw04145 Phagosome;	IPR003008; IPR023123; IPR018316; IPR008280;	Tubulin/FtsZ, GTPase domain; Tubulin, C-terminal; Tubulin/FtsZ, 2-layer sandwich domain; Tubulin/FtsZ, C-terminal;	Z	KOG1376	Alpha tubulin
CL690.Contig8_All	163	K	0.402	0.00028364	Down	Tubulin alpha-1 chain GN=alphaTub84B	alphaTub84B	1	0.0366452	59.35	LSVDYGK(1)K	2	0.73967	1.455	1.417	1.193	0.498	0.563	0.574	cytoskeleton	GO:0007017 microtubule-based process; GO:0009987 cellular process;	GO:0043229 intracellular organelle; GO:0099513 polymeric cytoskeletal fiber; GO:0005874 microtubule; GO:0043232 intracellular non-membrane-bounded organelle; GO:0044430 cytoskeletal part; GO:0044446 intracellular organelle part; GO:0099512 supramolecular fiber; GO:0044424 intracellular part; GO:0005623 cell; GO:0099080 supramolecular complex; GO:0044422 organelle part; GO:0099081 supramolecular p…	GO:1901265 nucleoside phosphate binding; GO:0001882 nucleoside binding; GO:0043167 ion binding; GO:0016817 hydrolase activity, acting on acid anhydrides; GO:0016787 hydrolase activity; GO:0000166 nucleotide binding; GO:0017111 nucleoside-triphosphatase activity; GO:0097159 organic cyclic compound binding; GO:1901363 heterocyclic compound binding; GO:0032549 ribonucleoside binding; GO:0097367 carb…	K07374	TUBA; tubulin alpha	haw04145 Phagosome;	IPR003008; IPR023123; IPR018316; IPR008280;	Tubulin/FtsZ, GTPase domain; Tubulin, C-terminal; Tubulin/FtsZ, 2-layer sandwich domain; Tubulin/FtsZ, C-terminal;	Z	KOG1376	Alpha tubulin
CL690.Contig8_All	370	K	0.611	0.0008837	Down	Tubulin alpha-1 chain GN=alphaTub84B	alphaTub84B	1	8.05452e-08	84.975	VGINYQPPTVVPGGDLAK(1)VQR	3	-0.55516	1.105	1.205	1.32	0.74	0.765	0.713	cytoskeleton	GO:0007017 microtubule-based process; GO:0009987 cellular process;	GO:0043229 intracellular organelle; GO:0099513 polymeric cytoskeletal fiber; GO:0005874 microtubule; GO:0043232 intracellular non-membrane-bounded organelle; GO:0044430 cytoskeletal part; GO:0044446 intracellular organelle part; GO:0099512 supramolecular fiber; GO:0044424 intracellular part; GO:0005623 cell; GO:0099080 supramolecular complex; GO:0044422 organelle part; GO:0099081 supramolecular p…	GO:1901265 nucleoside phosphate binding; GO:0001882 nucleoside binding; GO:0043167 ion binding; GO:0016817 hydrolase activity, acting on acid anhydrides; GO:0016787 hydrolase activity; GO:0000166 nucleotide binding; GO:0017111 nucleoside-triphosphatase activity; GO:0097159 organic cyclic compound binding; GO:1901363 heterocyclic compound binding; GO:0032549 ribonucleoside binding; GO:0097367 carb…	K07374	TUBA; tubulin alpha	haw04145 Phagosome;	IPR003008; IPR023123; IPR018316; IPR008280;	Tubulin/FtsZ, GTPase domain; Tubulin, C-terminal; Tubulin/FtsZ, 2-layer sandwich domain; Tubulin/FtsZ, C-terminal;	Z	KOG1376	Alpha tubulin
CL690.Contig8_All	326	K	0.395	0.003256	Down	Tubulin alpha-1 chain GN=alphaTub84B	alphaTub84B	1	0.000283913	74.147	GDVVPK(1)DVNAAIATIK	2	0.72051	1.133	1.62	1.351	0.612	0.435	0.576	cytoskeleton	GO:0007017 microtubule-based process; GO:0009987 cellular process;	GO:0043229 intracellular organelle; GO:0099513 polymeric cytoskeletal fiber; GO:0005874 microtubule; GO:0043232 intracellular non-membrane-bounded organelle; GO:0044430 cytoskeletal part; GO:0044446 intracellular organelle part; GO:0099512 supramolecular fiber; GO:0044424 intracellular part; GO:0005623 cell; GO:0099080 supramolecular complex; GO:0044422 organelle part; GO:0099081 supramolecular p…	GO:1901265 nucleoside phosphate binding; GO:0001882 nucleoside binding; GO:0043167 ion binding; GO:0016817 hydrolase activity, acting on acid anhydrides; GO:0016787 hydrolase activity; GO:0000166 nucleotide binding; GO:0017111 nucleoside-triphosphatase activity; GO:0097159 organic cyclic compound binding; GO:1901363 heterocyclic compound binding; GO:0032549 ribonucleoside binding; GO:0097367 carb…	K07374	TUBA; tubulin alpha	haw04145 Phagosome;	IPR003008; IPR023123; IPR018316; IPR008280;	Tubulin/FtsZ, GTPase domain; Tubulin, C-terminal; Tubulin/FtsZ, 2-layer sandwich domain; Tubulin/FtsZ, C-terminal;	Z	KOG1376	Alpha tubulin
CL690.Contig8_All	336	K	0.23	0.000179785	Down	Tubulin alpha-1 chain GN=alphaTub84B	alphaTub84B	1	1.41614e-05	112.42	DVNAAIATIK(1)TK	2	1.6877	1.352	1.658	1.549	0.325	0.307	0.415	cytoskeleton	GO:0007017 microtubule-based process; GO:0009987 cellular process;	GO:0043229 intracellular organelle; GO:0099513 polymeric cytoskeletal fiber; GO:0005874 microtubule; GO:0043232 intracellular non-membrane-bounded organelle; GO:0044430 cytoskeletal part; GO:0044446 intracellular organelle part; GO:0099512 supramolecular fiber; GO:0044424 intracellular part; GO:0005623 cell; GO:0099080 supramolecular complex; GO:0044422 organelle part; GO:0099081 supramolecular p…	GO:1901265 nucleoside phosphate binding; GO:0001882 nucleoside binding; GO:0043167 ion binding; GO:0016817 hydrolase activity, acting on acid anhydrides; GO:0016787 hydrolase activity; GO:0000166 nucleotide binding; GO:0017111 nucleoside-triphosphatase activity; GO:0097159 organic cyclic compound binding; GO:1901363 heterocyclic compound binding; GO:0032549 ribonucleoside binding; GO:0097367 carb…	K07374	TUBA; tubulin alpha	haw04145 Phagosome;	IPR003008; IPR023123; IPR018316; IPR008280;	Tubulin/FtsZ, GTPase domain; Tubulin, C-terminal; Tubulin/FtsZ, 2-layer sandwich domain; Tubulin/FtsZ, C-terminal;	Z	KOG1376	Alpha tubulin
CL6912.Contig2_All	305	K	0.381	0.0043613	Down	Probable isocitrate dehydrogenase [NAD] subunit beta, mitochondrial (Precursor) GN=idhb-1	idhb-1	1	0.0465393	48.822	NAINK(1)VLTDGK	2	-0.69088	1.007	1.173	1.373	0.476	0.426		cytoplasm	GO:0072350 tricarboxylic acid metabolic process; GO:0055114 oxidation-reduction process; GO:0044281 small molecule metabolic process; GO:0044763 single-organism cellular process; GO:0006099 tricarboxylic acid cycle; GO:0044699 single-organism process; GO:0044238 primary metabolic process; GO:0045333 cellular respiration; GO:0044237 cellular metabolic process; GO:0071704 organic substance metaboli…		GO:0000287 magnesium ion binding; GO:1901265 nucleoside phosphate binding; GO:0043167 ion binding; GO:0004448 isocitrate dehydrogenase activity; GO:0000166 nucleotide binding; GO:0048037 cofactor binding; GO:0016491 oxidoreductase activity; GO:0016614 oxidoreductase activity, acting on CH-OH group of donors; GO:1901363 heterocyclic compound binding; GO:0097159 organic cyclic compound binding; GO:…	K00030	IDH3; isocitrate dehydrogenase (NAD+) [EC:1.1.1.41]	haw01200 Carbon metabolism; haw00020 Citrate cycle (TCA cycle); haw01230 Biosynthesis of amino acids; haw01210 2-Oxocarboxylic acid metabolism; haw01100 Metabolic pathways;	IPR024084;	Isopropylmalate dehydrogenase-like domain;	E	KOG0784	Isocitrate dehydrogenase, gamma subunit
CL706.Contig2_All	39	K	0.057	0.00056417	Down	PREDICTED: probable chitinase 3-like isoform X1 [Bombyx mori]	---	1	0.00792211	69.721	VVADDK(1)YCDK	2	0.061469	5.882	4.483	4.255		0.327	0.231	extracellular	GO:1901071 glucosamine-containing compound metabolic process; GO:0008152 metabolic process; GO:0006030 chitin metabolic process; GO:1901135 carbohydrate derivative metabolic process; GO:0006807 nitrogen compound metabolic process; GO:0006040 amino sugar metabolic process; GO:0043170 macromolecule metabolic process; GO:0006022 aminoglycan metabolic process; GO:1901564 organonitrogen compound metab…	GO:0005576 extracellular region;	GO:0008061 chitin binding; GO:0097367 carbohydrate derivative binding; GO:0005488 binding;				IPR002557;	Chitin binding domain;
CL706.Contig2_All	168	K	0.048	4.2676e-06	Down	PREDICTED: probable chitinase 3-like isoform X1 [Bombyx mori]	---	1	2.59637e-11	110.37	HPLCNDDPNGNVPLGK(1)SCNR	3	0.66633	4.925	5.923	6.036	0.231	0.306	0.278	extracellular	GO:1901071 glucosamine-containing compound metabolic process; GO:0008152 metabolic process; GO:0006030 chitin metabolic process; GO:1901135 carbohydrate derivative metabolic process; GO:0006807 nitrogen compound metabolic process; GO:0006040 amino sugar metabolic process; GO:0043170 macromolecule metabolic process; GO:0006022 aminoglycan metabolic process; GO:1901564 organonitrogen compound metab…	GO:0005576 extracellular region;	GO:0008061 chitin binding; GO:0097367 carbohydrate derivative binding; GO:0005488 binding;				IPR002557;	Chitin binding domain;
CL7266.Contig9_All	191	K	0.589	0.026576	Down	ATP synthase subunit beta, mitochondrial (Precursor) GN=ATPsyn-beta	ATPsyn-beta	1	9.01031e-13	125.73	TSK(1)VSLVYGQMNEPPGAR	2	-0.3761	1.182	1.234	1.066	0.793	0.575		cytoplasm	GO:0009116 nucleoside metabolic process; GO:0042278 purine nucleoside metabolic process; GO:0009167 purine ribonucleoside monophosphate metabolic process; GO:0009117 nucleotide metabolic process; GO:0044699 single-organism process; GO:0009058 biosynthetic process; GO:0009163 nucleoside biosynthetic process; GO:0046129 purine ribonucleoside biosynthetic process; GO:0009156 ribonucleoside monophosp…	GO:0045261 proton-transporting ATP synthase complex, catalytic core F(1); GO:0016020 membrane; GO:0098796 membrane protein complex; GO:0044425 membrane part; GO:0044464 cell part; GO:0005622 intracellular; GO:0016469 proton-transporting two-sector ATPase complex; GO:0032991 macromolecular complex; GO:0033178 proton-transporting two-sector ATPase complex, catalytic domain; GO:0044424 intracellular…	GO:0042625 ATPase coupled ion transmembrane transporter activity; GO:1901265 nucleoside phosphate binding; GO:0015399 primary active transmembrane transporter activity; GO:0022892 substrate-specific transporter activity; GO:0016817 hydrolase activity, acting on acid anhydrides; GO:0044769 ATPase activity, coupled to transmembrane movement of ions, rotational mechanism; GO:0015077 monovalent inorg…	K02133	ATPeF1B; F-type H+-transporting ATPase subunit beta [EC:7.1.2.2]	haw00190 Oxidative phosphorylation; haw01100 Metabolic pathways;	IPR003593; IPR004100; IPR000194; IPR027417; IPR024034;	AAA+ ATPase domain; ATPase, F1/V1/A1 complex, alpha/beta subunit, N-terminal domain; ATPase, F1/V1/A1 complex, alpha/beta subunit, nucleotide-binding domain; P-loop containing nucleoside triphosphate hydrolase; ATPase, F1/V1 complex, beta subunit, C-terminal;	C	KOG1350	F0F1-type ATP synthase, beta subunit
CL7266.Contig9_All	353	K	0.53	0.00099749	Down	ATP synthase subunit beta, mitochondrial (Precursor) GN=ATPsyn-beta	ATPsyn-beta	1	1.96775e-08	146.11	GVQK(1)ILQDYK	2	-0.19709	1.196	1.373	1.283	0.604	0.747	0.692	cytoplasm	GO:0009116 nucleoside metabolic process; GO:0042278 purine nucleoside metabolic process; GO:0009167 purine ribonucleoside monophosphate metabolic process; GO:0009117 nucleotide metabolic process; GO:0044699 single-organism process; GO:0009058 biosynthetic process; GO:0009163 nucleoside biosynthetic process; GO:0046129 purine ribonucleoside biosynthetic process; GO:0009156 ribonucleoside monophosp…	GO:0045261 proton-transporting ATP synthase complex, catalytic core F(1); GO:0016020 membrane; GO:0098796 membrane protein complex; GO:0044425 membrane part; GO:0044464 cell part; GO:0005622 intracellular; GO:0016469 proton-transporting two-sector ATPase complex; GO:0032991 macromolecular complex; GO:0033178 proton-transporting two-sector ATPase complex, catalytic domain; GO:0044424 intracellular…	GO:0042625 ATPase coupled ion transmembrane transporter activity; GO:1901265 nucleoside phosphate binding; GO:0015399 primary active transmembrane transporter activity; GO:0022892 substrate-specific transporter activity; GO:0016817 hydrolase activity, acting on acid anhydrides; GO:0044769 ATPase activity, coupled to transmembrane movement of ions, rotational mechanism; GO:0015077 monovalent inorg…	K02133	ATPeF1B; F-type H+-transporting ATPase subunit beta [EC:7.1.2.2]	haw00190 Oxidative phosphorylation; haw01100 Metabolic pathways;	IPR003593; IPR004100; IPR000194; IPR027417; IPR024034;	AAA+ ATPase domain; ATPase, F1/V1/A1 complex, alpha/beta subunit, N-terminal domain; ATPase, F1/V1/A1 complex, alpha/beta subunit, nucleotide-binding domain; P-loop containing nucleoside triphosphate hydrolase; ATPase, F1/V1 complex, beta subunit, C-terminal;	C	KOG1350	F0F1-type ATP synthase, beta subunit
CL7266.Contig9_All	416	K	0.687	0.040084	Down	ATP synthase subunit beta, mitochondrial (Precursor) GN=ATPsyn-beta	ATPsyn-beta	1	1.81956e-07	122.39	LVPLEETIK(1)GFSK	3	-0.07929	1.104	1.072	1.349	0.684	0.975	0.762	cytoplasm	GO:0009116 nucleoside metabolic process; GO:0042278 purine nucleoside metabolic process; GO:0009167 purine ribonucleoside monophosphate metabolic process; GO:0009117 nucleotide metabolic process; GO:0044699 single-organism process; GO:0009058 biosynthetic process; GO:0009163 nucleoside biosynthetic process; GO:0046129 purine ribonucleoside biosynthetic process; GO:0009156 ribonucleoside monophosp…	GO:0045261 proton-transporting ATP synthase complex, catalytic core F(1); GO:0016020 membrane; GO:0098796 membrane protein complex; GO:0044425 membrane part; GO:0044464 cell part; GO:0005622 intracellular; GO:0016469 proton-transporting two-sector ATPase complex; GO:0032991 macromolecular complex; GO:0033178 proton-transporting two-sector ATPase complex, catalytic domain; GO:0044424 intracellular…	GO:0042625 ATPase coupled ion transmembrane transporter activity; GO:1901265 nucleoside phosphate binding; GO:0015399 primary active transmembrane transporter activity; GO:0022892 substrate-specific transporter activity; GO:0016817 hydrolase activity, acting on acid anhydrides; GO:0044769 ATPase activity, coupled to transmembrane movement of ions, rotational mechanism; GO:0015077 monovalent inorg…	K02133	ATPeF1B; F-type H+-transporting ATPase subunit beta [EC:7.1.2.2]	haw00190 Oxidative phosphorylation; haw01100 Metabolic pathways;	IPR003593; IPR004100; IPR000194; IPR027417; IPR024034;	AAA+ ATPase domain; ATPase, F1/V1/A1 complex, alpha/beta subunit, N-terminal domain; ATPase, F1/V1/A1 complex, alpha/beta subunit, nucleotide-binding domain; P-loop containing nucleoside triphosphate hydrolase; ATPase, F1/V1 complex, beta subunit, C-terminal;	C	KOG1350	F0F1-type ATP synthase, beta subunit
CL7266.Contig9_All	125	K	0.507	4.0979e-05	Down	ATP synthase subunit beta, mitochondrial (Precursor) GN=ATPsyn-beta	ATPsyn-beta	1	4.41257e-06	105.65	VVDLLAPYAK(1)GGK	2	-0.2059	1.327	1.218	1.354	0.676	0.65	0.649	cytoplasm	GO:0009116 nucleoside metabolic process; GO:0042278 purine nucleoside metabolic process; GO:0009167 purine ribonucleoside monophosphate metabolic process; GO:0009117 nucleotide metabolic process; GO:0044699 single-organism process; GO:0009058 biosynthetic process; GO:0009163 nucleoside biosynthetic process; GO:0046129 purine ribonucleoside biosynthetic process; GO:0009156 ribonucleoside monophosp…	GO:0045261 proton-transporting ATP synthase complex, catalytic core F(1); GO:0016020 membrane; GO:0098796 membrane protein complex; GO:0044425 membrane part; GO:0044464 cell part; GO:0005622 intracellular; GO:0016469 proton-transporting two-sector ATPase complex; GO:0032991 macromolecular complex; GO:0033178 proton-transporting two-sector ATPase complex, catalytic domain; GO:0044424 intracellular…	GO:0042625 ATPase coupled ion transmembrane transporter activity; GO:1901265 nucleoside phosphate binding; GO:0015399 primary active transmembrane transporter activity; GO:0022892 substrate-specific transporter activity; GO:0016817 hydrolase activity, acting on acid anhydrides; GO:0044769 ATPase activity, coupled to transmembrane movement of ions, rotational mechanism; GO:0015077 monovalent inorg…	K02133	ATPeF1B; F-type H+-transporting ATPase subunit beta [EC:7.1.2.2]	haw00190 Oxidative phosphorylation; haw01100 Metabolic pathways;	IPR003593; IPR004100; IPR000194; IPR027417; IPR024034;	AAA+ ATPase domain; ATPase, F1/V1/A1 complex, alpha/beta subunit, N-terminal domain; ATPase, F1/V1/A1 complex, alpha/beta subunit, nucleotide-binding domain; P-loop containing nucleoside triphosphate hydrolase; ATPase, F1/V1 complex, beta subunit, C-terminal;	C	KOG1350	F0F1-type ATP synthase, beta subunit
CL7301.Contig3_All	145	K	0.354	0.0020157	Down	Probable succinyl-CoA:3-ketoacid coenzyme A transferase, mitochondrial (Precursor) GN=oxct1	oxct1	1	1.58397e-10	124.62	VVVTMEHTAK(1)NGSHK	3	0.26579	1.781	1.302	1.747	0.532	0.689	0.487	mitochondria	GO:0008152 metabolic process;		GO:0008410 CoA-transferase activity; GO:0016782 transferase activity, transferring sulfur-containing groups; GO:0003824 catalytic activity; GO:0016740 transferase activity;				IPR012791;	3-oxoacid CoA-transferase, subunit B;	C	KOG3822	Succinyl-CoA:alpha-ketoacid-CoA transferase
CL7518.Contig5_All	232	K	1.872	0.044157	Up	Choline O-acetyltransferase 13 kDa chain GN=Cha	Cha	1	1.59536e-05	111.94	AYQLLAEDK(1)TNR	2	0.21531	0.796	0.76	0.749	1.397	1.785	1.133	nucleus			GO:0016746 transferase activity, transferring acyl groups; GO:0003824 catalytic activity; GO:0016740 transferase activity;	K00624	E2.3.1.7; carnitine O-acetyltransferase [EC:2.3.1.7]	haw04146 Peroxisome;			I	KOG3717	Carnitine O-acyltransferase CRAT
CL7518.Contig5_All	455	K	0.57	0.000135137	Down	Choline O-acetyltransferase 13 kDa chain GN=Cha	Cha	1	3.64832e-10	146.79	MLNPQTSPK(1)DK	2	1.0067	1.238	1.16	1.136	0.647	0.657	0.71	nucleus			GO:0016746 transferase activity, transferring acyl groups; GO:0003824 catalytic activity; GO:0016740 transferase activity;	K00624	E2.3.1.7; carnitine O-acetyltransferase [EC:2.3.1.7]	haw04146 Peroxisome;			I	KOG3717	Carnitine O-acyltransferase CRAT
CL7520.Contig1_All	163	K	0.388	0.006183	Down	Glutathione S-transferase 1 GN=GST1	GST1	1	0.0310998	45.183	K(1)GNEYGLEQFR	2	-0.87363	1.539	1.333	2.048	0.497	0.771	0.642	cytoplasm			GO:0005515 protein binding; GO:0005488 binding;	K00799	GST; glutathione S-transferase [EC:2.5.1.18]	haw00983 Drug metabolism - other enzymes; haw00980 Metabolism of xenobiotics by cytochrome P450; haw00982 Drug metabolism - cytochrome P450; haw00480 Glutathione metabolism;	IPR004046; IPR010987; IPR004045; IPR012336;	Glutathione S-transferase, C-terminal; Glutathione S-transferase, C-terminal-like; Glutathione S-transferase, N-terminal; Thioredoxin-like fold;	O	KOG0867	Glutathione S-transferase
CL7520.Contig1_All	88	K	0.292	0.0065759	Down	Glutathione S-transferase 1 GN=GST1	GST1	1	0.000839126	69.456	GEK(1)SFRPENLEK	2	-0.66841	2.031	2.305	1.153	0.617	0.532	0.454	cytoplasm			GO:0005515 protein binding; GO:0005488 binding;	K00799	GST; glutathione S-transferase [EC:2.5.1.18]	haw00983 Drug metabolism - other enzymes; haw00980 Metabolism of xenobiotics by cytochrome P450; haw00982 Drug metabolism - cytochrome P450; haw00480 Glutathione metabolism;	IPR004046; IPR010987; IPR004045; IPR012336;	Glutathione S-transferase, C-terminal; Glutathione S-transferase, C-terminal-like; Glutathione S-transferase, N-terminal; Thioredoxin-like fold;	O	KOG0867	Glutathione S-transferase
CL7520.Contig1_All	85	K	0.228	0.00034064	Down	Glutathione S-transferase 1 GN=GST1	GST1	1	0.000932137	82.85	GTGEPVFFK(1)GEK	2	-0.3532	2.106	1.925	1.885	0.565	0.412	0.37	cytoplasm			GO:0005515 protein binding; GO:0005488 binding;	K00799	GST; glutathione S-transferase [EC:2.5.1.18]	haw00983 Drug metabolism - other enzymes; haw00980 Metabolism of xenobiotics by cytochrome P450; haw00982 Drug metabolism - cytochrome P450; haw00480 Glutathione metabolism;	IPR004046; IPR010987; IPR004045; IPR012336;	Glutathione S-transferase, C-terminal; Glutathione S-transferase, C-terminal-like; Glutathione S-transferase, N-terminal; Thioredoxin-like fold;	O	KOG0867	Glutathione S-transferase
CL7520.Contig1_All	100	K	0.529	0.00049828	Down	Glutathione S-transferase 1 GN=GST1	GST1	1	6.84296e-05	113.69	ITK(1)AYEFAEK	2	-0.24763	1.289	1.569	1.438	0.789	0.755	0.728	cytoplasm			GO:0005515 protein binding; GO:0005488 binding;	K00799	GST; glutathione S-transferase [EC:2.5.1.18]	haw00983 Drug metabolism - other enzymes; haw00980 Metabolism of xenobiotics by cytochrome P450; haw00982 Drug metabolism - cytochrome P450; haw00480 Glutathione metabolism;	IPR004046; IPR010987; IPR004045; IPR012336;	Glutathione S-transferase, C-terminal; Glutathione S-transferase, C-terminal-like; Glutathione S-transferase, N-terminal; Thioredoxin-like fold;	O	KOG0867	Glutathione S-transferase
CL7537.Contig2_All	365	K	0.479	0.00195553	Down	Probable acetyl-CoA acetyltransferase GN=DDB_G0271544	DDB_G0271544	1	0.00367004	62.088	ITAHLVHELK(1)R	2	0.48697	1.695	1.22	1.396	0.714	0.706	0.644	cytoplasm	GO:0008152 metabolic process;		GO:0016746 transferase activity, transferring acyl groups; GO:0016747 transferase activity, transferring acyl groups other than amino-acyl groups; GO:0003824 catalytic activity; GO:0016740 transferase activity;	K07508	ACAA2; acetyl-CoA acyltransferase 2 [EC:2.3.1.16]	haw00062 Fatty acid elongation; haw00071 Fatty acid degradation; haw01212 Fatty acid metabolism; haw00280 Valine, leucine and isoleucine degradation; haw01100 Metabolic pathways;	IPR016039; IPR020616; IPR020617;	Thiolase-like; Thiolase, N-terminal; Thiolase, C-terminal;	I	KOG1391	Acetyl-CoA acetyltransferase
CL7537.Contig2_All	213	K	0.67	0.0117764	Down	Probable acetyl-CoA acetyltransferase GN=DDB_G0271544	DDB_G0271544	1	2.60399e-14	117.65	EVK(1)VEVDEHPRPQTTIEGLK	4	0.84264	1.309	1.147	1.261	0.82	0.956	0.716	cytoplasm	GO:0008152 metabolic process;		GO:0016746 transferase activity, transferring acyl groups; GO:0016747 transferase activity, transferring acyl groups other than amino-acyl groups; GO:0003824 catalytic activity; GO:0016740 transferase activity;	K07508	ACAA2; acetyl-CoA acyltransferase 2 [EC:2.3.1.16]	haw00062 Fatty acid elongation; haw00071 Fatty acid degradation; haw01212 Fatty acid metabolism; haw00280 Valine, leucine and isoleucine degradation; haw01100 Metabolic pathways;	IPR016039; IPR020616; IPR020617;	Thiolase-like; Thiolase, N-terminal; Thiolase, C-terminal;	I	KOG1391	Acetyl-CoA acetyltransferase
CL7537.Contig2_All	208	K	0.189	3.3881e-06	Down	Probable acetyl-CoA acetyltransferase GN=DDB_G0271544	DDB_G0271544	1	3.59309e-06	115.57	NEITPVTLTVK(1)R	2	0.59528	1.877	1.911	1.934	0.327	0.394	0.36	cytoplasm	GO:0008152 metabolic process;		GO:0016746 transferase activity, transferring acyl groups; GO:0016747 transferase activity, transferring acyl groups other than amino-acyl groups; GO:0003824 catalytic activity; GO:0016740 transferase activity;	K07508	ACAA2; acetyl-CoA acyltransferase 2 [EC:2.3.1.16]	haw00062 Fatty acid elongation; haw00071 Fatty acid degradation; haw01212 Fatty acid metabolism; haw00280 Valine, leucine and isoleucine degradation; haw01100 Metabolic pathways;	IPR016039; IPR020616; IPR020617;	Thiolase-like; Thiolase, N-terminal; Thiolase, C-terminal;	I	KOG1391	Acetyl-CoA acetyltransferase
CL7537.Contig2_All	230	K	0.498	0.0022565	Down	Probable acetyl-CoA acetyltransferase GN=DDB_G0271544	DDB_G0271544	1	4.07108e-20	141.18	VEVDEHPRPQTTIEGLK(1)K	4	-0.032232	1.342	1.67	1.237	0.757	0.653	0.708	cytoplasm	GO:0008152 metabolic process;		GO:0016746 transferase activity, transferring acyl groups; GO:0016747 transferase activity, transferring acyl groups other than amino-acyl groups; GO:0003824 catalytic activity; GO:0016740 transferase activity;	K07508	ACAA2; acetyl-CoA acyltransferase 2 [EC:2.3.1.16]	haw00062 Fatty acid elongation; haw00071 Fatty acid degradation; haw01212 Fatty acid metabolism; haw00280 Valine, leucine and isoleucine degradation; haw01100 Metabolic pathways;	IPR016039; IPR020616; IPR020617;	Thiolase-like; Thiolase, N-terminal; Thiolase, C-terminal;	I	KOG1391	Acetyl-CoA acetyltransferase
CL7537.Contig2_All	9	K	0.628	0.0107807	Down	Probable acetyl-CoA acetyltransferase GN=DDB_G0271544	DDB_G0271544	1	0.000764917	98.629	GIFIVGAK(1)R	2	0.19763	1.243	1.34		0.837	0.877	0.719	cytoplasm	GO:0008152 metabolic process;		GO:0016746 transferase activity, transferring acyl groups; GO:0016747 transferase activity, transferring acyl groups other than amino-acyl groups; GO:0003824 catalytic activity; GO:0016740 transferase activity;	K07508	ACAA2; acetyl-CoA acyltransferase 2 [EC:2.3.1.16]	haw00062 Fatty acid elongation; haw00071 Fatty acid degradation; haw01212 Fatty acid metabolism; haw00280 Valine, leucine and isoleucine degradation; haw01100 Metabolic pathways;	IPR016039; IPR020616; IPR020617;	Thiolase-like; Thiolase, N-terminal; Thiolase, C-terminal;	I	KOG1391	Acetyl-CoA acetyltransferase
CL7537.Contig2_All	188	K	0.715	0.030458	Down	Probable acetyl-CoA acetyltransferase GN=DDB_G0271544	DDB_G0271544	1	0.00147454	84.309	WK(1)AAQDAGVFK	2	0.062613	1.377	1.1	1.115	0.983	0.794	0.79	cytoplasm	GO:0008152 metabolic process;		GO:0016746 transferase activity, transferring acyl groups; GO:0016747 transferase activity, transferring acyl groups other than amino-acyl groups; GO:0003824 catalytic activity; GO:0016740 transferase activity;	K07508	ACAA2; acetyl-CoA acyltransferase 2 [EC:2.3.1.16]	haw00062 Fatty acid elongation; haw00071 Fatty acid degradation; haw01212 Fatty acid metabolism; haw00280 Valine, leucine and isoleucine degradation; haw01100 Metabolic pathways;	IPR016039; IPR020616; IPR020617;	Thiolase-like; Thiolase, N-terminal; Thiolase, C-terminal;	I	KOG1391	Acetyl-CoA acetyltransferase
CL7537.Contig2_All	73	K	0.676	0.0078955	Down	Probable acetyl-CoA acetyltransferase GN=DDB_G0271544	DDB_G0271544	1	5.83109e-17	136.36	HVALK(1)SGIPQDRPALGVNR	3	0.47992	1.281	1.264	1.157	0.857	0.924	0.72	cytoplasm	GO:0008152 metabolic process;		GO:0016746 transferase activity, transferring acyl groups; GO:0016747 transferase activity, transferring acyl groups other than amino-acyl groups; GO:0003824 catalytic activity; GO:0016740 transferase activity;	K07508	ACAA2; acetyl-CoA acyltransferase 2 [EC:2.3.1.16]	haw00062 Fatty acid elongation; haw00071 Fatty acid degradation; haw01212 Fatty acid metabolism; haw00280 Valine, leucine and isoleucine degradation; haw01100 Metabolic pathways;	IPR016039; IPR020616; IPR020617;	Thiolase-like; Thiolase, N-terminal; Thiolase, C-terminal;	I	KOG1391	Acetyl-CoA acetyltransferase
CL7548.Contig1_All	101	K	0.592	0.0057577	Down	Cuticle protein 19	---	1	7.86329e-06	64.845	K(1)VTYTADDHNGFNAVVHNTAPAHHEYH	4	0.39399	1.194	1.211	1.044	0.612	0.802	0.627	extracellular			GO:0042302 structural constituent of cuticle; GO:0005198 structural molecule activity;						T	KOG0661	MAPK related serine/threonine protein kinase
CL7666.Contig2_All	75	K	0.626	0.034284	Down	Probable 3-hydroxyacyl-CoA dehydrogenase B0272.3 GN=B0272.3	B0272.3	1	3.52039e-06	120.59	IK(1)TSTDPAEAAK	2	0.2925	1.469	0.965	1.337	0.806	0.868	0.686	cytoplasm	GO:0055114 oxidation-reduction process; GO:0044281 small molecule metabolic process; GO:0044763 single-organism cellular process; GO:0044699 single-organism process; GO:0044255 cellular lipid metabolic process; GO:0006631 fatty acid metabolic process; GO:0044238 primary metabolic process; GO:0044237 cellular metabolic process; GO:0071704 organic substance metabolic process; GO:0008152 metabolic p…		GO:1901265 nucleoside phosphate binding; GO:0043167 ion binding; GO:0070403 NAD+ binding; GO:0000166 nucleotide binding; GO:0048037 cofactor binding; GO:0016491 oxidoreductase activity; GO:1901363 heterocyclic compound binding; GO:0097159 organic cyclic compound binding; GO:0016614 oxidoreductase activity, acting on CH-OH group of donors; GO:0016616 oxidoreductase activity, acting on the CH-OH gr…	K00022	HADH; 3-hydroxyacyl-CoA dehydrogenase [EC:1.1.1.35]	haw00310 Lysine degradation; haw00062 Fatty acid elongation; haw01100 Metabolic pathways; haw00380 Tryptophan metabolism; haw00071 Fatty acid degradation; haw01212 Fatty acid metabolism; haw00280 Valine, leucine and isoleucine degradation; haw00650 Butanoate metabolism;	IPR008927; IPR013328; IPR016040; IPR006176; IPR006108;	6-phosphogluconate dehydrogenase C-terminal domain-like; 6-phosphogluconate dehydrogenase, domain 2; NAD(P)-binding domain; 3-hydroxyacyl-CoA dehydrogenase, NAD binding; 3-hydroxyacyl-CoA dehydrogenase, C-terminal;	I	KOG2304	3-hydroxyacyl-CoA dehydrogenase
CL7666.Contig2_All	186	K	0.444	0.000121499	Down	Probable 3-hydroxyacyl-CoA dehydrogenase B0272.3 GN=B0272.3	B0272.3	1	3.62408e-27	185.27	TCITCK(1)DTPGFVVNR	2	-0.3315	1.497	1.287	1.524	0.638	0.65	0.624	cytoplasm	GO:0055114 oxidation-reduction process; GO:0044281 small molecule metabolic process; GO:0044763 single-organism cellular process; GO:0044699 single-organism process; GO:0044255 cellular lipid metabolic process; GO:0006631 fatty acid metabolic process; GO:0044238 primary metabolic process; GO:0044237 cellular metabolic process; GO:0071704 organic substance metabolic process; GO:0008152 metabolic p…		GO:1901265 nucleoside phosphate binding; GO:0043167 ion binding; GO:0070403 NAD+ binding; GO:0000166 nucleotide binding; GO:0048037 cofactor binding; GO:0016491 oxidoreductase activity; GO:1901363 heterocyclic compound binding; GO:0097159 organic cyclic compound binding; GO:0016614 oxidoreductase activity, acting on CH-OH group of donors; GO:0016616 oxidoreductase activity, acting on the CH-OH gr…	K00022	HADH; 3-hydroxyacyl-CoA dehydrogenase [EC:1.1.1.35]	haw00310 Lysine degradation; haw00062 Fatty acid elongation; haw01100 Metabolic pathways; haw00380 Tryptophan metabolism; haw00071 Fatty acid degradation; haw01212 Fatty acid metabolism; haw00280 Valine, leucine and isoleucine degradation; haw00650 Butanoate metabolism;	IPR008927; IPR013328; IPR016040; IPR006176; IPR006108;	6-phosphogluconate dehydrogenase C-terminal domain-like; 6-phosphogluconate dehydrogenase, domain 2; NAD(P)-binding domain; 3-hydroxyacyl-CoA dehydrogenase, NAD binding; 3-hydroxyacyl-CoA dehydrogenase, C-terminal;	I	KOG2304	3-hydroxyacyl-CoA dehydrogenase
CL7666.Contig2_All	275	K	0.665	0.0049635	Down	Probable 3-hydroxyacyl-CoA dehydrogenase B0272.3 GN=B0272.3	B0272.3	1	0.00956264	66.683	LVAEGK(1)LGVK	2	0.68229	1.151	1.243	1.286	0.852	0.713	0.881	cytoplasm	GO:0055114 oxidation-reduction process; GO:0044281 small molecule metabolic process; GO:0044763 single-organism cellular process; GO:0044699 single-organism process; GO:0044255 cellular lipid metabolic process; GO:0006631 fatty acid metabolic process; GO:0044238 primary metabolic process; GO:0044237 cellular metabolic process; GO:0071704 organic substance metabolic process; GO:0008152 metabolic p…		GO:1901265 nucleoside phosphate binding; GO:0043167 ion binding; GO:0070403 NAD+ binding; GO:0000166 nucleotide binding; GO:0048037 cofactor binding; GO:0016491 oxidoreductase activity; GO:1901363 heterocyclic compound binding; GO:0097159 organic cyclic compound binding; GO:0016614 oxidoreductase activity, acting on CH-OH group of donors; GO:0016616 oxidoreductase activity, acting on the CH-OH gr…	K00022	HADH; 3-hydroxyacyl-CoA dehydrogenase [EC:1.1.1.35]	haw00310 Lysine degradation; haw00062 Fatty acid elongation; haw01100 Metabolic pathways; haw00380 Tryptophan metabolism; haw00071 Fatty acid degradation; haw01212 Fatty acid metabolism; haw00280 Valine, leucine and isoleucine degradation; haw00650 Butanoate metabolism;	IPR008927; IPR013328; IPR016040; IPR006176; IPR006108;	6-phosphogluconate dehydrogenase C-terminal domain-like; 6-phosphogluconate dehydrogenase, domain 2; NAD(P)-binding domain; 3-hydroxyacyl-CoA dehydrogenase, NAD binding; 3-hydroxyacyl-CoA dehydrogenase, C-terminal;	I	KOG2304	3-hydroxyacyl-CoA dehydrogenase
CL7877.Contig4_All	118	K	0.224	0.0035236	Down	Argininosuccinate synthase GN=AGAP003015	AGAP003015	1	0.00189832	51	YISHGATGK(1)GNDQVR	3	0.091247	1.617	1.995	1.939	0.328	0.502		cytoplasm	GO:0009064 glutamine family amino acid metabolic process; GO:0008652 cellular amino acid biosynthetic process; GO:0006526 arginine biosynthetic process; GO:0016053 organic acid biosynthetic process; GO:0044711 single-organism biosynthetic process; GO:0044281 small molecule metabolic process; GO:0044763 single-organism cellular process; GO:0006525 arginine metabolic process; GO:0044699 single-orga…		GO:0005524 ATP binding; GO:0004055 argininosuccinate synthase activity; GO:1901265 nucleoside phosphate binding; GO:0016874 ligase activity; GO:0001882 nucleoside binding; GO:0043167 ion binding; GO:0000166 nucleotide binding; GO:0016879 ligase activity, forming carbon-nitrogen bonds; GO:0097159 organic cyclic compound binding; GO:1901363 heterocyclic compound binding; GO:0032549 ribonucleoside b…	K01940	argG; argininosuccinate synthase [EC:6.3.4.5]	haw00220 Arginine biosynthesis; haw01230 Biosynthesis of amino acids; haw00250 Alanine, aspartate and glutamate metabolism; haw01100 Metabolic pathways;	IPR014729; IPR024074;	Rossmann-like alpha/beta/alpha sandwich fold; Argininosuccinate synthetase, catalytic/multimerisation domain body;	E	KOG1706	Argininosuccinate synthase
CL7968.Contig1_All	87	K	0.083	0.0074415	Down	Dihydrolipoyllysine-residue acetyltransferase component of pyruvate dehydrogenase complex, mitochondrial (Precursor) GN=F23B12.5	F23B12.5	1	0.00769889	56.139	IIIPAGTK(1)GVPVGK	2	-0.55202	2.803	5.248	2.781	0.3	0.289	0.313	mitochondria							IPR011053; IPR000089;	Single hybrid motif; Biotin/lipoyl attachment;	C	KOG0557	Dihydrolipoamide acetyltransferase
CL8046.Contig1_All	209	K	0.314	0.000102549	Down	Probable chitinase 3 (Precursor) GN=Cht3	Cht3	1	2.3409e-45	189.11	DLGCQTGEVYNEESQK(1)CDAPENVR	3	-0.63428	1.511	1.677	1.416	0.538	0.452	0.454	extracellular	GO:1901071 glucosamine-containing compound metabolic process; GO:0008152 metabolic process; GO:0006030 chitin metabolic process; GO:1901135 carbohydrate derivative metabolic process; GO:0006807 nitrogen compound metabolic process; GO:0006040 amino sugar metabolic process; GO:0043170 macromolecule metabolic process; GO:0006022 aminoglycan metabolic process; GO:1901564 organonitrogen compound metab…	GO:0005576 extracellular region;	GO:0008061 chitin binding; GO:0097367 carbohydrate derivative binding; GO:0005488 binding;				IPR002557;	Chitin binding domain;
CL8046.Contig1_All	233	K	0.446	0.00073915	Down	Probable chitinase 3 (Precursor) GN=Cht3	Cht3	0.99984	0.000612674	55.189	GCEDWYKDSEEAPAPK(1)AR	3	-0.70083		1.438	1.578	0.645	0.652	0.719	extracellular	GO:1901071 glucosamine-containing compound metabolic process; GO:0008152 metabolic process; GO:0006030 chitin metabolic process; GO:1901135 carbohydrate derivative metabolic process; GO:0006807 nitrogen compound metabolic process; GO:0006040 amino sugar metabolic process; GO:0043170 macromolecule metabolic process; GO:0006022 aminoglycan metabolic process; GO:1901564 organonitrogen compound metab…	GO:0005576 extracellular region;	GO:0008061 chitin binding; GO:0097367 carbohydrate derivative binding; GO:0005488 binding;				IPR002557;	Chitin binding domain;
CL8046.Contig1_All	151	K	0.406	0.002899	Down	Probable chitinase 3 (Precursor) GN=Cht3	Cht3	1	1.09915e-21	134.47	TK(1)DGFQCPVQQQVDAQGQAVAHPK	3	-0.30227	1.587	1.186	1.527	0.684	0.476	0.586	extracellular	GO:1901071 glucosamine-containing compound metabolic process; GO:0008152 metabolic process; GO:0006030 chitin metabolic process; GO:1901135 carbohydrate derivative metabolic process; GO:0006807 nitrogen compound metabolic process; GO:0006040 amino sugar metabolic process; GO:0043170 macromolecule metabolic process; GO:0006022 aminoglycan metabolic process; GO:1901564 organonitrogen compound metab…	GO:0005576 extracellular region;	GO:0008061 chitin binding; GO:0097367 carbohydrate derivative binding; GO:0005488 binding;				IPR002557;	Chitin binding domain;
CL8503.Contig2_All	121	K	0.466	0.0044199	Down	Probable protein disulfide-isomerase ER-60 (Precursor)	---	1	0.00287059	76.255	AQVGPSSK(1)ELK	2	-1.2102	1.442	1.742	1.211	0.586	0.696	0.766	cytoplasm	GO:0050794 regulation of cellular process; GO:0042592 homeostatic process; GO:0065008 regulation of biological quality; GO:0050789 regulation of biological process; GO:0045454 cell redox homeostasis; GO:0044763 single-organism cellular process; GO:0019725 cellular homeostasis; GO:0044699 single-organism process; GO:0009987 cellular process; GO:0065007 biological regulation;	GO:0043226 organelle; GO:0043231 intracellular membrane-bounded organelle; GO:0043229 intracellular organelle; GO:0005783 endoplasmic reticulum; GO:0044464 cell part; GO:0005622 intracellular; GO:0005737 cytoplasm; GO:0012505 endomembrane system; GO:0044424 intracellular part; GO:0043227 membrane-bounded organelle; GO:0005623 cell; GO:0044444 cytoplasmic part;	GO:0016853 isomerase activity; GO:0003824 catalytic activity;	K08056	PDIA3; protein disulfide-isomerase A3 [EC:5.3.4.1]	haw04141 Protein processing in endoplasmic reticulum;	IPR005788; IPR012336; IPR013766;	Disulphide isomerase; Thioredoxin-like fold; Thioredoxin domain;	O	KOG0190	Protein disulfide isomerase (prolyl 4-hydroxylase beta subunit)
CL8503.Contig2_All	358	K	0.327	0.00070361	Down	Probable protein disulfide-isomerase ER-60 (Precursor)	---	1	0.0112145	81.119	VAVGK(1)NFK	2	0.61046	1.711	1.699	1.588	0.428	0.635	0.57	cytoplasm	GO:0050794 regulation of cellular process; GO:0042592 homeostatic process; GO:0065008 regulation of biological quality; GO:0050789 regulation of biological process; GO:0045454 cell redox homeostasis; GO:0044763 single-organism cellular process; GO:0019725 cellular homeostasis; GO:0044699 single-organism process; GO:0009987 cellular process; GO:0065007 biological regulation;	GO:0043226 organelle; GO:0043231 intracellular membrane-bounded organelle; GO:0043229 intracellular organelle; GO:0005783 endoplasmic reticulum; GO:0044464 cell part; GO:0005622 intracellular; GO:0005737 cytoplasm; GO:0012505 endomembrane system; GO:0044424 intracellular part; GO:0043227 membrane-bounded organelle; GO:0005623 cell; GO:0044444 cytoplasmic part;	GO:0016853 isomerase activity; GO:0003824 catalytic activity;	K08056	PDIA3; protein disulfide-isomerase A3 [EC:5.3.4.1]	haw04141 Protein processing in endoplasmic reticulum;	IPR005788; IPR012336; IPR013766;	Disulphide isomerase; Thioredoxin-like fold; Thioredoxin domain;	O	KOG0190	Protein disulfide isomerase (prolyl 4-hydroxylase beta subunit)
CL8503.Contig2_All	254	K	0.271	0.0030351	Down	Probable protein disulfide-isomerase ER-60 (Precursor)	---	1	0.00190494	89.047	NPK(1)GTNYWR	2	2.5169	1.6	1.908	1.382	0.491	0.391		cytoplasm	GO:0050794 regulation of cellular process; GO:0042592 homeostatic process; GO:0065008 regulation of biological quality; GO:0050789 regulation of biological process; GO:0045454 cell redox homeostasis; GO:0044763 single-organism cellular process; GO:0019725 cellular homeostasis; GO:0044699 single-organism process; GO:0009987 cellular process; GO:0065007 biological regulation;	GO:0043226 organelle; GO:0043231 intracellular membrane-bounded organelle; GO:0043229 intracellular organelle; GO:0005783 endoplasmic reticulum; GO:0044464 cell part; GO:0005622 intracellular; GO:0005737 cytoplasm; GO:0012505 endomembrane system; GO:0044424 intracellular part; GO:0043227 membrane-bounded organelle; GO:0005623 cell; GO:0044444 cytoplasmic part;	GO:0016853 isomerase activity; GO:0003824 catalytic activity;	K08056	PDIA3; protein disulfide-isomerase A3 [EC:5.3.4.1]	haw04141 Protein processing in endoplasmic reticulum;	IPR005788; IPR012336; IPR013766;	Disulphide isomerase; Thioredoxin-like fold; Thioredoxin domain;	O	KOG0190	Protein disulfide isomerase (prolyl 4-hydroxylase beta subunit)
CL8503.Contig2_All	353	K	0.407	0.0098821	Down	Probable protein disulfide-isomerase ER-60 (Precursor)	---	1	0.000263822	64.275	SEAVPESNDGPVK(1)VAVGK	2	-0.14	1.54	1.483	1.371		0.477	0.714	cytoplasm	GO:0050794 regulation of cellular process; GO:0042592 homeostatic process; GO:0065008 regulation of biological quality; GO:0050789 regulation of biological process; GO:0045454 cell redox homeostasis; GO:0044763 single-organism cellular process; GO:0019725 cellular homeostasis; GO:0044699 single-organism process; GO:0009987 cellular process; GO:0065007 biological regulation;	GO:0043226 organelle; GO:0043231 intracellular membrane-bounded organelle; GO:0043229 intracellular organelle; GO:0005783 endoplasmic reticulum; GO:0044464 cell part; GO:0005622 intracellular; GO:0005737 cytoplasm; GO:0012505 endomembrane system; GO:0044424 intracellular part; GO:0043227 membrane-bounded organelle; GO:0005623 cell; GO:0044444 cytoplasmic part;	GO:0016853 isomerase activity; GO:0003824 catalytic activity;	K08056	PDIA3; protein disulfide-isomerase A3 [EC:5.3.4.1]	haw04141 Protein processing in endoplasmic reticulum;	IPR005788; IPR012336; IPR013766;	Disulphide isomerase; Thioredoxin-like fold; Thioredoxin domain;	O	KOG0190	Protein disulfide isomerase (prolyl 4-hydroxylase beta subunit)
CL8503.Contig2_All	151	K	0.483	0.0018175	Down	Probable protein disulfide-isomerase ER-60 (Precursor)	---	1	0.0434297	71.066	ETDLK(1)GDFLK	2	-1.1835	1.436	1.598	1.295	0.784	0.599	0.708	cytoplasm	GO:0050794 regulation of cellular process; GO:0042592 homeostatic process; GO:0065008 regulation of biological quality; GO:0050789 regulation of biological process; GO:0045454 cell redox homeostasis; GO:0044763 single-organism cellular process; GO:0019725 cellular homeostasis; GO:0044699 single-organism process; GO:0009987 cellular process; GO:0065007 biological regulation;	GO:0043226 organelle; GO:0043231 intracellular membrane-bounded organelle; GO:0043229 intracellular organelle; GO:0005783 endoplasmic reticulum; GO:0044464 cell part; GO:0005622 intracellular; GO:0005737 cytoplasm; GO:0012505 endomembrane system; GO:0044424 intracellular part; GO:0043227 membrane-bounded organelle; GO:0005623 cell; GO:0044444 cytoplasmic part;	GO:0016853 isomerase activity; GO:0003824 catalytic activity;	K08056	PDIA3; protein disulfide-isomerase A3 [EC:5.3.4.1]	haw04141 Protein processing in endoplasmic reticulum;	IPR005788; IPR012336; IPR013766;	Disulphide isomerase; Thioredoxin-like fold; Thioredoxin domain;	O	KOG0190	Protein disulfide isomerase (prolyl 4-hydroxylase beta subunit)
CL8503.Contig2_All	178	K	0.405	0.0081629	Down	Probable protein disulfide-isomerase ER-60 (Precursor)	---	1	0.0136732	65.157	DVLEK(1)AGYK	2	-0.12551	1.322	1.512	1.565	0.697		0.492	cytoplasm	GO:0050794 regulation of cellular process; GO:0042592 homeostatic process; GO:0065008 regulation of biological quality; GO:0050789 regulation of biological process; GO:0045454 cell redox homeostasis; GO:0044763 single-organism cellular process; GO:0019725 cellular homeostasis; GO:0044699 single-organism process; GO:0009987 cellular process; GO:0065007 biological regulation;	GO:0043226 organelle; GO:0043231 intracellular membrane-bounded organelle; GO:0043229 intracellular organelle; GO:0005783 endoplasmic reticulum; GO:0044464 cell part; GO:0005622 intracellular; GO:0005737 cytoplasm; GO:0012505 endomembrane system; GO:0044424 intracellular part; GO:0043227 membrane-bounded organelle; GO:0005623 cell; GO:0044444 cytoplasmic part;	GO:0016853 isomerase activity; GO:0003824 catalytic activity;	K08056	PDIA3; protein disulfide-isomerase A3 [EC:5.3.4.1]	haw04141 Protein processing in endoplasmic reticulum;	IPR005788; IPR012336; IPR013766;	Disulphide isomerase; Thioredoxin-like fold; Thioredoxin domain;	O	KOG0190	Protein disulfide isomerase (prolyl 4-hydroxylase beta subunit)
CL8531.Contig2_All	58	K	0.407	0.0033778	Down	Probable phosphoglycerate mutase GN=gpmA	gpmA	1	1.19682e-06	92.38	SEGYEFDVAHTSVLK(1)R	3	0.080662	1.79	1.564	1.545	0.823	0.664	0.509	cytoplasm	GO:0006757 ATP generation from ADP; GO:0009116 nucleoside metabolic process; GO:0042278 purine nucleoside metabolic process; GO:0006165 nucleoside diphosphate phosphorylation; GO:0046031 ADP metabolic process; GO:0019362 pyridine nucleotide metabolic process; GO:0006096 glycolytic process; GO:0009167 purine ribonucleoside monophosphate metabolic process; GO:0009117 nucleotide metabolic process; G…		GO:0004619 phosphoglycerate mutase activity; GO:0016853 isomerase activity; GO:0003824 catalytic activity; GO:0016866 intramolecular transferase activity; GO:0016868 intramolecular transferase activity, phosphotransferases;	K01834	PGAM; 2,3-bisphosphoglycerate-dependent phosphoglycerate mutase [EC:5.4.2.11]	haw01200 Carbon metabolism; haw00260 Glycine, serine and threonine metabolism; haw01230 Biosynthesis of amino acids; haw00010 Glycolysis / Gluconeogenesis; haw01100 Metabolic pathways;			G	KOG0235	Phosphoglycerate mutase
CL8531.Contig2_All	2	K	0.245	0.00124072	Down	Probable phosphoglycerate mutase GN=gpmA	gpmA	1	0.00383083	107.43	YK(1)IVMIR	2	0.88917		2.243	2	0.595	0.523	0.444	cytoplasm	GO:0006757 ATP generation from ADP; GO:0009116 nucleoside metabolic process; GO:0042278 purine nucleoside metabolic process; GO:0006165 nucleoside diphosphate phosphorylation; GO:0046031 ADP metabolic process; GO:0019362 pyridine nucleotide metabolic process; GO:0006096 glycolytic process; GO:0009167 purine ribonucleoside monophosphate metabolic process; GO:0009117 nucleotide metabolic process; G…		GO:0004619 phosphoglycerate mutase activity; GO:0016853 isomerase activity; GO:0003824 catalytic activity; GO:0016866 intramolecular transferase activity; GO:0016868 intramolecular transferase activity, phosphotransferases;	K01834	PGAM; 2,3-bisphosphoglycerate-dependent phosphoglycerate mutase [EC:5.4.2.11]	haw01200 Carbon metabolism; haw00260 Glycine, serine and threonine metabolism; haw01230 Biosynthesis of amino acids; haw00010 Glycolysis / Gluconeogenesis; haw01100 Metabolic pathways;			G	KOG0235	Phosphoglycerate mutase
CL8563.Contig2_All	98	K	0.425	0.027842	Down	Phosphoribosylaminoimidazole carboxylase	---	1	0.000449314	104.2	LATGSFLK(1)R	2	-1.1546	1.733	2.054	1.815	1.25	0.618	0.515	cytoplasm	GO:0009165 nucleotide biosynthetic process; GO:0006725 cellular aromatic compound metabolic process; GO:0009117 nucleotide metabolic process; GO:0044699 single-organism process; GO:0009058 biosynthetic process; GO:1901566 organonitrogen compound biosynthetic process; GO:0044237 cellular metabolic process; GO:0006796 phosphate-containing compound metabolic process; GO:0071704 organic substance met…		GO:0005524 ATP binding; GO:1901265 nucleoside phosphate binding; GO:0001882 nucleoside binding; GO:0043167 ion binding; GO:0016874 ligase activity; GO:0000166 nucleotide binding; GO:0016881 acid-amino acid ligase activity; GO:0016879 ligase activity, forming carbon-nitrogen bonds; GO:0097159 organic cyclic compound binding; GO:1901363 heterocyclic compound binding; GO:0032549 ribonucleoside bindi…	K01587	PAICS; phosphoribosylaminoimidazole carboxylase / phosphoribosylaminoimidazole-succinocarboxamide synthase [EC:4.1.1.21 6.3.2.6]	haw00230 Purine metabolism; haw01100 Metabolic pathways;	IPR028923; IPR013816;	SAICAR synthetase/ADE2, N-terminal; ATP-grasp fold, subdomain 2;	F	KOG2835	Phosphoribosylamidoimidazole-succinocarboxamide synthase
CL8563.Contig2_All	215	K	0.289	6.054e-05	Down	Phosphoribosylaminoimidazole carboxylase	---	1	0.00303823	83.783	LMVDK(1)QVYR	2	0.68691	2.51	2.409	2.101	0.638	0.739	0.654	cytoplasm	GO:0009165 nucleotide biosynthetic process; GO:0006725 cellular aromatic compound metabolic process; GO:0009117 nucleotide metabolic process; GO:0044699 single-organism process; GO:0009058 biosynthetic process; GO:1901566 organonitrogen compound biosynthetic process; GO:0044237 cellular metabolic process; GO:0006796 phosphate-containing compound metabolic process; GO:0071704 organic substance met…		GO:0005524 ATP binding; GO:1901265 nucleoside phosphate binding; GO:0001882 nucleoside binding; GO:0043167 ion binding; GO:0016874 ligase activity; GO:0000166 nucleotide binding; GO:0016881 acid-amino acid ligase activity; GO:0016879 ligase activity, forming carbon-nitrogen bonds; GO:0097159 organic cyclic compound binding; GO:1901363 heterocyclic compound binding; GO:0032549 ribonucleoside bindi…	K01587	PAICS; phosphoribosylaminoimidazole carboxylase / phosphoribosylaminoimidazole-succinocarboxamide synthase [EC:4.1.1.21 6.3.2.6]	haw00230 Purine metabolism; haw01100 Metabolic pathways;	IPR028923; IPR013816;	SAICAR synthetase/ADE2, N-terminal; ATP-grasp fold, subdomain 2;	F	KOG2835	Phosphoribosylamidoimidazole-succinocarboxamide synthase
CL8563.Contig2_All	77	K	0.36	0.00115584	Down	Phosphoribosylaminoimidazole carboxylase	---	1	0.00146311	81.92	IASPTAFVSK(1)K	2	1.3098	1.889	2.313	2.003	0.895	0.721	0.615	cytoplasm	GO:0009165 nucleotide biosynthetic process; GO:0006725 cellular aromatic compound metabolic process; GO:0009117 nucleotide metabolic process; GO:0044699 single-organism process; GO:0009058 biosynthetic process; GO:1901566 organonitrogen compound biosynthetic process; GO:0044237 cellular metabolic process; GO:0006796 phosphate-containing compound metabolic process; GO:0071704 organic substance met…		GO:0005524 ATP binding; GO:1901265 nucleoside phosphate binding; GO:0001882 nucleoside binding; GO:0043167 ion binding; GO:0016874 ligase activity; GO:0000166 nucleotide binding; GO:0016881 acid-amino acid ligase activity; GO:0016879 ligase activity, forming carbon-nitrogen bonds; GO:0097159 organic cyclic compound binding; GO:1901363 heterocyclic compound binding; GO:0032549 ribonucleoside bindi…	K01587	PAICS; phosphoribosylaminoimidazole carboxylase / phosphoribosylaminoimidazole-succinocarboxamide synthase [EC:4.1.1.21 6.3.2.6]	haw00230 Purine metabolism; haw01100 Metabolic pathways;	IPR028923; IPR013816;	SAICAR synthetase/ADE2, N-terminal; ATP-grasp fold, subdomain 2;	F	KOG2835	Phosphoribosylamidoimidazole-succinocarboxamide synthase
CL8563.Contig2_All	34	K	0.25	0.0025584	Down	Phosphoribosylaminoimidazole carboxylase	---	1	0.000356317	62.861	ITAGDGVK(1)AHDLEGK	3	-0.53593	2.57	2.521	2.486	0.556	0.708	0.631	cytoplasm	GO:0009165 nucleotide biosynthetic process; GO:0006725 cellular aromatic compound metabolic process; GO:0009117 nucleotide metabolic process; GO:0044699 single-organism process; GO:0009058 biosynthetic process; GO:1901566 organonitrogen compound biosynthetic process; GO:0044237 cellular metabolic process; GO:0006796 phosphate-containing compound metabolic process; GO:0071704 organic substance met…		GO:0005524 ATP binding; GO:1901265 nucleoside phosphate binding; GO:0001882 nucleoside binding; GO:0043167 ion binding; GO:0016874 ligase activity; GO:0000166 nucleotide binding; GO:0016881 acid-amino acid ligase activity; GO:0016879 ligase activity, forming carbon-nitrogen bonds; GO:0097159 organic cyclic compound binding; GO:1901363 heterocyclic compound binding; GO:0032549 ribonucleoside bindi…	K01587	PAICS; phosphoribosylaminoimidazole carboxylase / phosphoribosylaminoimidazole-succinocarboxamide synthase [EC:4.1.1.21 6.3.2.6]	haw00230 Purine metabolism; haw01100 Metabolic pathways;	IPR028923; IPR013816;	SAICAR synthetase/ADE2, N-terminal; ATP-grasp fold, subdomain 2;	F	KOG2835	Phosphoribosylamidoimidazole-succinocarboxamide synthase
CL8601.Contig2_All	90	K	1.327	0.031685	Up	Probable 3-hydroxyisobutyrate dehydrogenase, mitochondrial (Precursor) GN=hibA	hibA	1	3.17043e-11	120.9	K(1)GALLIDSSTVDPNVPK	2	0.33193	0.882	0.943	0.741	1.252	1.066	1.086	mitochondria	GO:0044699 single-organism process; GO:0008152 metabolic process; GO:0055114 oxidation-reduction process; GO:0044710 single-organism metabolic process;		GO:1901265 nucleoside phosphate binding; GO:0000166 nucleotide binding; GO:0048037 cofactor binding; GO:0016491 oxidoreductase activity; GO:0016614 oxidoreductase activity, acting on CH-OH group of donors; GO:1901363 heterocyclic compound binding; GO:0097159 organic cyclic compound binding; GO:0016616 oxidoreductase activity, acting on the CH-OH group of donors, NAD or NADP as acceptor; GO:000461…	K23146	HPD1; 3-hydroxypropionate dehydrogenase [EC:1.1.1.59]	haw01200 Carbon metabolism; haw00640 Propanoate metabolism; haw00410 beta-Alanine metabolism; haw00280 Valine, leucine and isoleucine degradation; haw01100 Metabolic pathways;	IPR006115; IPR008927; IPR013328; IPR016040; IPR029154;	6-phosphogluconate dehydrogenase, NADP-binding; 6-phosphogluconate dehydrogenase C-terminal domain-like; 6-phosphogluconate dehydrogenase, domain 2; NAD(P)-binding domain; 3-hydroxyisobutyrate dehydrogenase, NAD-binding domain;	R	KOG0409	Predicted dehydrogenase
CL8601.Contig2_All	37	K	0.371	0.0026981	Down	Probable 3-hydroxyisobutyrate dehydrogenase, mitochondrial (Precursor) GN=hibA	hibA	1	1.2692e-08	114.7	GYDPSK(1)EALTAAAK	2	-0.91843	1.486	1.392	1.588	0.724	0.483	0.45	mitochondria	GO:0044699 single-organism process; GO:0008152 metabolic process; GO:0055114 oxidation-reduction process; GO:0044710 single-organism metabolic process;		GO:1901265 nucleoside phosphate binding; GO:0000166 nucleotide binding; GO:0048037 cofactor binding; GO:0016491 oxidoreductase activity; GO:0016614 oxidoreductase activity, acting on CH-OH group of donors; GO:1901363 heterocyclic compound binding; GO:0097159 organic cyclic compound binding; GO:0016616 oxidoreductase activity, acting on the CH-OH group of donors, NAD or NADP as acceptor; GO:000461…	K23146	HPD1; 3-hydroxypropionate dehydrogenase [EC:1.1.1.59]	haw01200 Carbon metabolism; haw00640 Propanoate metabolism; haw00410 beta-Alanine metabolism; haw00280 Valine, leucine and isoleucine degradation; haw01100 Metabolic pathways;	IPR006115; IPR008927; IPR013328; IPR016040; IPR029154;	6-phosphogluconate dehydrogenase, NADP-binding; 6-phosphogluconate dehydrogenase C-terminal domain-like; 6-phosphogluconate dehydrogenase, domain 2; NAD(P)-binding domain; 3-hydroxyisobutyrate dehydrogenase, NAD-binding domain;	R	KOG0409	Predicted dehydrogenase
CL8647.Contig2_All	345	K	0.591	0.0058415	Down	Cytochrome b-c1 complex subunit 1, mitochondrial GN=ucr-1	ucr-1	1	1.68717e-55	226.23	TPADLAK(1)EVDAVSPSDVSK	3	0.98883	1.171	1.309	1.118	0.8	0.732	0.596	cytoplasm			GO:0046872 metal ion binding; GO:0043169 cation binding; GO:0003824 catalytic activity; GO:0005488 binding; GO:0043167 ion binding;	K00415	QCR2; ubiquinol-cytochrome c reductase core subunit 2	haw00190 Oxidative phosphorylation; haw01100 Metabolic pathways;	IPR007863; IPR011765; IPR011249; IPR011237;	Peptidase M16, C-terminal; Peptidase M16, N-terminal; Metalloenzyme, LuxS/M16 peptidase-like; Peptidase M16 domain;	C	KOG2583	Ubiquinol cytochrome c reductase, subunit QCR2
CL8647.Contig2_All	294	K	0.744	0.04794	Down	Cytochrome b-c1 complex subunit 1, mitochondrial GN=ucr-1	ucr-1	1	0.000524163	97.439	K(1)PTLNDAAIK	2	1.1852	1.106	1.114	1.13	0.833	0.927	0.733	cytoplasm			GO:0046872 metal ion binding; GO:0043169 cation binding; GO:0003824 catalytic activity; GO:0005488 binding; GO:0043167 ion binding;	K00415	QCR2; ubiquinol-cytochrome c reductase core subunit 2	haw00190 Oxidative phosphorylation; haw01100 Metabolic pathways;	IPR007863; IPR011765; IPR011249; IPR011237;	Peptidase M16, C-terminal; Peptidase M16, N-terminal; Metalloenzyme, LuxS/M16 peptidase-like; Peptidase M16 domain;	C	KOG2583	Ubiquinol cytochrome c reductase, subunit QCR2
CL8716.Contig2_All	371	K	0.288	1.69164e-05	Down	V-type proton ATPase subunit B GN=VHA55	VHA55	1	1.48982e-10	145.29	LMK(1)SAIGEGMTR	2	1.1831	1.365	1.444	1.481	0.431	0.427	0.378	mitochondria	GO:0009116 nucleoside metabolic process; GO:0042278 purine nucleoside metabolic process; GO:0034220 ion transmembrane transport; GO:0006725 cellular aromatic compound metabolic process; GO:0009167 purine ribonucleoside monophosphate metabolic process; GO:0090662 ATP hydrolysis coupled transmembrane transport; GO:0009259 ribonucleotide metabolic process; GO:0009117 nucleotide metabolic process; GO…	GO:0032991 macromolecular complex; GO:0016020 membrane; GO:0033178 proton-transporting two-sector ATPase complex, catalytic domain; GO:0033176 proton-transporting V-type ATPase complex; GO:0043234 protein complex; GO:0098796 membrane protein complex; GO:0044425 membrane part; GO:0016469 proton-transporting two-sector ATPase complex; GO:0033180 proton-transporting V-type ATPase, V1 domain;	GO:0022804 active transmembrane transporter activity; GO:0005524 ATP binding; GO:1901265 nucleoside phosphate binding; GO:0001882 nucleoside binding; GO:0043167 ion binding; GO:0016817 hydrolase activity, acting on acid anhydrides; GO:0016787 hydrolase activity; GO:0000166 nucleotide binding; GO:0097159 organic cyclic compound binding; GO:1901363 heterocyclic compound binding; GO:0032549 ribonucl…	K02147	ATPeV1B; V-type H+-transporting ATPase subunit B	haw04145 Phagosome; haw00190 Oxidative phosphorylation; haw04150 mTOR signaling pathway; haw01100 Metabolic pathways;	IPR004100; IPR027417; IPR000194;	ATPase, F1/V1/A1 complex, alpha/beta subunit, N-terminal domain; P-loop containing nucleoside triphosphate hydrolase; ATPase, F1/V1/A1 complex, alpha/beta subunit, nucleotide-binding domain;	C	KOG1351	Vacuolar H+-ATPase V1 sector, subunit B
CL877.Contig11_All	127	K	0.619	0.03752	Down	Dihydrolipoyl dehydrogenase	---	1	8.52874e-30	179.55	NAVK(1)ALTGGIAMLFNK	3	-0.55369	1.173	1.435	1.13	0.571	0.907	0.837	mitochondria	GO:0050794 regulation of cellular process; GO:0042592 homeostatic process; GO:0065008 regulation of biological quality; GO:0008152 metabolic process; GO:0050789 regulation of biological process; GO:0055114 oxidation-reduction process; GO:0044710 single-organism metabolic process; GO:0045454 cell redox homeostasis; GO:0044763 single-organism cellular process; GO:0019725 cellular homeostasis; GO:00…		GO:0004148 dihydrolipoyl dehydrogenase activity; GO:0016651 oxidoreductase activity, acting on NAD(P)H; GO:1901265 nucleoside phosphate binding; GO:0050660 flavin adenine dinucleotide binding; GO:0043167 ion binding; GO:0000166 nucleotide binding; GO:0048037 cofactor binding; GO:0016668 oxidoreductase activity, acting on a sulfur group of donors, NAD(P) as acceptor; GO:0016491 oxidoreductase acti…	K00382	DLD; dihydrolipoamide dehydrogenase [EC:1.8.1.4]	haw00630 Glyoxylate and dicarboxylate metabolism; haw00620 Pyruvate metabolism; haw00310 Lysine degradation; haw01100 Metabolic pathways; haw00380 Tryptophan metabolism; haw01200 Carbon metabolism; haw00640 Propanoate metabolism; haw00020 Citrate cycle (TCA cycle); haw00260 Glycine, serine and threonine metabolism; haw00280 Valine, leucine and isoleucine degradation; haw00010 Glycolysis / Glucone…	IPR016156; IPR004099; IPR023753;	FAD/NAD-linked reductase, dimerisation domain; Pyridine nucleotide-disulphide oxidoreductase, dimerisation domain; FAD/NAD(P)-binding domain;	C	KOG1335	Dihydrolipoamide dehydrogenase
CL877.Contig11_All	139	K	0.622	0.00128137	Down	Dihydrolipoyl dehydrogenase	---	1	4.48353e-21	171.26	ALTGGIAMLFNK(1)NK	3	0.25094	1.19	1.284	1.257	0.836	0.79	0.695	mitochondria	GO:0050794 regulation of cellular process; GO:0042592 homeostatic process; GO:0065008 regulation of biological quality; GO:0008152 metabolic process; GO:0050789 regulation of biological process; GO:0055114 oxidation-reduction process; GO:0044710 single-organism metabolic process; GO:0045454 cell redox homeostasis; GO:0044763 single-organism cellular process; GO:0019725 cellular homeostasis; GO:00…		GO:0004148 dihydrolipoyl dehydrogenase activity; GO:0016651 oxidoreductase activity, acting on NAD(P)H; GO:1901265 nucleoside phosphate binding; GO:0050660 flavin adenine dinucleotide binding; GO:0043167 ion binding; GO:0000166 nucleotide binding; GO:0048037 cofactor binding; GO:0016668 oxidoreductase activity, acting on a sulfur group of donors, NAD(P) as acceptor; GO:0016491 oxidoreductase acti…	K00382	DLD; dihydrolipoamide dehydrogenase [EC:1.8.1.4]	haw00630 Glyoxylate and dicarboxylate metabolism; haw00620 Pyruvate metabolism; haw00310 Lysine degradation; haw01100 Metabolic pathways; haw00380 Tryptophan metabolism; haw01200 Carbon metabolism; haw00640 Propanoate metabolism; haw00020 Citrate cycle (TCA cycle); haw00260 Glycine, serine and threonine metabolism; haw00280 Valine, leucine and isoleucine degradation; haw00010 Glycolysis / Glucone…	IPR016156; IPR004099; IPR023753;	FAD/NAD-linked reductase, dimerisation domain; Pyridine nucleotide-disulphide oxidoreductase, dimerisation domain; FAD/NAD(P)-binding domain;	C	KOG1335	Dihydrolipoamide dehydrogenase
CL877.Contig11_All	163	K	0.448	0.0055756	Down	Dihydrolipoyl dehydrogenase	---	1	0.000153649	103.46	GEK(1)GVETINTK	2	-0.04494	1.295	1.778	1.133	0.581	0.699	0.606	mitochondria	GO:0050794 regulation of cellular process; GO:0042592 homeostatic process; GO:0065008 regulation of biological quality; GO:0008152 metabolic process; GO:0050789 regulation of biological process; GO:0055114 oxidation-reduction process; GO:0044710 single-organism metabolic process; GO:0045454 cell redox homeostasis; GO:0044763 single-organism cellular process; GO:0019725 cellular homeostasis; GO:00…		GO:0004148 dihydrolipoyl dehydrogenase activity; GO:0016651 oxidoreductase activity, acting on NAD(P)H; GO:1901265 nucleoside phosphate binding; GO:0050660 flavin adenine dinucleotide binding; GO:0043167 ion binding; GO:0000166 nucleotide binding; GO:0048037 cofactor binding; GO:0016668 oxidoreductase activity, acting on a sulfur group of donors, NAD(P) as acceptor; GO:0016491 oxidoreductase acti…	K00382	DLD; dihydrolipoamide dehydrogenase [EC:1.8.1.4]	haw00630 Glyoxylate and dicarboxylate metabolism; haw00620 Pyruvate metabolism; haw00310 Lysine degradation; haw01100 Metabolic pathways; haw00380 Tryptophan metabolism; haw01200 Carbon metabolism; haw00640 Propanoate metabolism; haw00020 Citrate cycle (TCA cycle); haw00260 Glycine, serine and threonine metabolism; haw00280 Valine, leucine and isoleucine degradation; haw00010 Glycolysis / Glucone…	IPR016156; IPR004099; IPR023753;	FAD/NAD-linked reductase, dimerisation domain; Pyridine nucleotide-disulphide oxidoreductase, dimerisation domain; FAD/NAD(P)-binding domain;	C	KOG1335	Dihydrolipoamide dehydrogenase
CL877.Contig11_All	318	K	0.722	0.0177028	Down	Dihydrolipoyl dehydrogenase	---	1	1.84695e-21	150.47	RPYTTDLGLK(1)NVGIALDDR	3	-0.11904	1.245	1.125	1.136	0.972	0.817	0.743	mitochondria	GO:0050794 regulation of cellular process; GO:0042592 homeostatic process; GO:0065008 regulation of biological quality; GO:0008152 metabolic process; GO:0050789 regulation of biological process; GO:0055114 oxidation-reduction process; GO:0044710 single-organism metabolic process; GO:0045454 cell redox homeostasis; GO:0044763 single-organism cellular process; GO:0019725 cellular homeostasis; GO:00…		GO:0004148 dihydrolipoyl dehydrogenase activity; GO:0016651 oxidoreductase activity, acting on NAD(P)H; GO:1901265 nucleoside phosphate binding; GO:0050660 flavin adenine dinucleotide binding; GO:0043167 ion binding; GO:0000166 nucleotide binding; GO:0048037 cofactor binding; GO:0016668 oxidoreductase activity, acting on a sulfur group of donors, NAD(P) as acceptor; GO:0016491 oxidoreductase acti…	K00382	DLD; dihydrolipoamide dehydrogenase [EC:1.8.1.4]	haw00630 Glyoxylate and dicarboxylate metabolism; haw00620 Pyruvate metabolism; haw00310 Lysine degradation; haw01100 Metabolic pathways; haw00380 Tryptophan metabolism; haw01200 Carbon metabolism; haw00640 Propanoate metabolism; haw00020 Citrate cycle (TCA cycle); haw00260 Glycine, serine and threonine metabolism; haw00280 Valine, leucine and isoleucine degradation; haw00010 Glycolysis / Glucone…	IPR016156; IPR004099; IPR023753;	FAD/NAD-linked reductase, dimerisation domain; Pyridine nucleotide-disulphide oxidoreductase, dimerisation domain; FAD/NAD(P)-binding domain;	C	KOG1335	Dihydrolipoamide dehydrogenase
CL877.Contig11_All	117	K	0.735	0.0141033	Down	Dihydrolipoyl dehydrogenase	---	1	4.35331e-10	110.74	GIETGPVSYNFDK(1)MMEYK	2	-2.7198	1.024	1.216	1.238	0.786	0.905	0.866	mitochondria	GO:0050794 regulation of cellular process; GO:0042592 homeostatic process; GO:0065008 regulation of biological quality; GO:0008152 metabolic process; GO:0050789 regulation of biological process; GO:0055114 oxidation-reduction process; GO:0044710 single-organism metabolic process; GO:0045454 cell redox homeostasis; GO:0044763 single-organism cellular process; GO:0019725 cellular homeostasis; GO:00…		GO:0004148 dihydrolipoyl dehydrogenase activity; GO:0016651 oxidoreductase activity, acting on NAD(P)H; GO:1901265 nucleoside phosphate binding; GO:0050660 flavin adenine dinucleotide binding; GO:0043167 ion binding; GO:0000166 nucleotide binding; GO:0048037 cofactor binding; GO:0016668 oxidoreductase activity, acting on a sulfur group of donors, NAD(P) as acceptor; GO:0016491 oxidoreductase acti…	K00382	DLD; dihydrolipoamide dehydrogenase [EC:1.8.1.4]	haw00630 Glyoxylate and dicarboxylate metabolism; haw00620 Pyruvate metabolism; haw00310 Lysine degradation; haw01100 Metabolic pathways; haw00380 Tryptophan metabolism; haw01200 Carbon metabolism; haw00640 Propanoate metabolism; haw00020 Citrate cycle (TCA cycle); haw00260 Glycine, serine and threonine metabolism; haw00280 Valine, leucine and isoleucine degradation; haw00010 Glycolysis / Glucone…	IPR016156; IPR004099; IPR023753;	FAD/NAD-linked reductase, dimerisation domain; Pyridine nucleotide-disulphide oxidoreductase, dimerisation domain; FAD/NAD(P)-binding domain;	C	KOG1335	Dihydrolipoamide dehydrogenase
CL877.Contig11_All	423	K	0.727	0.000197797	Down	Dihydrolipoyl dehydrogenase	---	1	1.94729e-05	124.6	AK(1)TNGEPEGFVK	2	0.38484	1.143	1.191	1.159	0.881	0.82	0.84	mitochondria	GO:0050794 regulation of cellular process; GO:0042592 homeostatic process; GO:0065008 regulation of biological quality; GO:0008152 metabolic process; GO:0050789 regulation of biological process; GO:0055114 oxidation-reduction process; GO:0044710 single-organism metabolic process; GO:0045454 cell redox homeostasis; GO:0044763 single-organism cellular process; GO:0019725 cellular homeostasis; GO:00…		GO:0004148 dihydrolipoyl dehydrogenase activity; GO:0016651 oxidoreductase activity, acting on NAD(P)H; GO:1901265 nucleoside phosphate binding; GO:0050660 flavin adenine dinucleotide binding; GO:0043167 ion binding; GO:0000166 nucleotide binding; GO:0048037 cofactor binding; GO:0016668 oxidoreductase activity, acting on a sulfur group of donors, NAD(P) as acceptor; GO:0016491 oxidoreductase acti…	K00382	DLD; dihydrolipoamide dehydrogenase [EC:1.8.1.4]	haw00630 Glyoxylate and dicarboxylate metabolism; haw00620 Pyruvate metabolism; haw00310 Lysine degradation; haw01100 Metabolic pathways; haw00380 Tryptophan metabolism; haw01200 Carbon metabolism; haw00640 Propanoate metabolism; haw00020 Citrate cycle (TCA cycle); haw00260 Glycine, serine and threonine metabolism; haw00280 Valine, leucine and isoleucine degradation; haw00010 Glycolysis / Glucone…	IPR016156; IPR004099; IPR023753;	FAD/NAD-linked reductase, dimerisation domain; Pyridine nucleotide-disulphide oxidoreductase, dimerisation domain; FAD/NAD(P)-binding domain;	C	KOG1335	Dihydrolipoamide dehydrogenase
CL877.Contig11_All	62	K	0.468	0.0187981	Down	Dihydrolipoyl dehydrogenase	---	0.999967	8.76234e-24	120.93	AAQLGFK(1)TVSVEKDPTLGGTCLNVGCIPSK	3	-0.20674	1.318	1.674	1.158	0.738	0.758	0.447	mitochondria	GO:0050794 regulation of cellular process; GO:0042592 homeostatic process; GO:0065008 regulation of biological quality; GO:0008152 metabolic process; GO:0050789 regulation of biological process; GO:0055114 oxidation-reduction process; GO:0044710 single-organism metabolic process; GO:0045454 cell redox homeostasis; GO:0044763 single-organism cellular process; GO:0019725 cellular homeostasis; GO:00…		GO:0004148 dihydrolipoyl dehydrogenase activity; GO:0016651 oxidoreductase activity, acting on NAD(P)H; GO:1901265 nucleoside phosphate binding; GO:0050660 flavin adenine dinucleotide binding; GO:0043167 ion binding; GO:0000166 nucleotide binding; GO:0048037 cofactor binding; GO:0016668 oxidoreductase activity, acting on a sulfur group of donors, NAD(P) as acceptor; GO:0016491 oxidoreductase acti…	K00382	DLD; dihydrolipoamide dehydrogenase [EC:1.8.1.4]	haw00630 Glyoxylate and dicarboxylate metabolism; haw00620 Pyruvate metabolism; haw00310 Lysine degradation; haw01100 Metabolic pathways; haw00380 Tryptophan metabolism; haw01200 Carbon metabolism; haw00640 Propanoate metabolism; haw00020 Citrate cycle (TCA cycle); haw00260 Glycine, serine and threonine metabolism; haw00280 Valine, leucine and isoleucine degradation; haw00010 Glycolysis / Glucone…	IPR016156; IPR004099; IPR023753;	FAD/NAD-linked reductase, dimerisation domain; Pyridine nucleotide-disulphide oxidoreductase, dimerisation domain; FAD/NAD(P)-binding domain;	C	KOG1335	Dihydrolipoamide dehydrogenase
CL8775.Contig1_All	159	K	0.295	0.000159842	Down	ADP,ATP carrier protein GN=sesB	sesB	1	1.59536e-05	111.94	IFK(1)SDGLTGLYR	2	2.5391	1.43	1.285	1.415	0.475	0.375	0.368	cytoplasm	GO:0006810 transport; GO:0055085 transmembrane transport; GO:0051179 localization; GO:0051234 establishment of localization;	GO:0016020 membrane; GO:0043229 intracellular organelle; GO:0044429 mitochondrial part; GO:0031090 organelle membrane; GO:0031967 organelle envelope; GO:0044446 intracellular organelle part; GO:0005737 cytoplasm; GO:0044424 intracellular part; GO:0005623 cell; GO:0044422 organelle part; GO:0005739 mitochondrion; GO:0005740 mitochondrial envelope; GO:0043231 intracellular membrane-bounded organell…	GO:0005215 transporter activity;	K05863			IPR023395;	Mitochondrial carrier domain;	C	KOG0749	Mitochondrial ADP/ATP carrier proteins
CL8775.Contig1_All	85	K	0.58	0.0032017	Down	ADP,ATP carrier protein GN=sesB	sesB	1	1.96777e-11	122.63	YFPTQALNFAFK(1)DK	2	-2.8561	1.315	1.136	1.136	0.763	0.717	0.601	cytoplasm	GO:0006810 transport; GO:0055085 transmembrane transport; GO:0051179 localization; GO:0051234 establishment of localization;	GO:0016020 membrane; GO:0043229 intracellular organelle; GO:0044429 mitochondrial part; GO:0031090 organelle membrane; GO:0031967 organelle envelope; GO:0044446 intracellular organelle part; GO:0005737 cytoplasm; GO:0044424 intracellular part; GO:0005623 cell; GO:0044422 organelle part; GO:0005739 mitochondrion; GO:0005740 mitochondrial envelope; GO:0043231 intracellular membrane-bounded organell…	GO:0005215 transporter activity;	K05863			IPR023395;	Mitochondrial carrier domain;	C	KOG0749	Mitochondrial ADP/ATP carrier proteins
CL8775.Contig1_All	156	K	0.39	0.025759	Down	ADP,ATP carrier protein GN=sesB	sesB	1	0.00243361	78.342	GLGDCLGK(1)IFK	2	0.4954	1.277		1.325		0.585	0.429	cytoplasm	GO:0006810 transport; GO:0055085 transmembrane transport; GO:0051179 localization; GO:0051234 establishment of localization;	GO:0016020 membrane; GO:0043229 intracellular organelle; GO:0044429 mitochondrial part; GO:0031090 organelle membrane; GO:0031967 organelle envelope; GO:0044446 intracellular organelle part; GO:0005737 cytoplasm; GO:0044424 intracellular part; GO:0005623 cell; GO:0044422 organelle part; GO:0005739 mitochondrion; GO:0005740 mitochondrial envelope; GO:0043231 intracellular membrane-bounded organell…	GO:0005215 transporter activity;	K05863			IPR023395;	Mitochondrial carrier domain;	C	KOG0749	Mitochondrial ADP/ATP carrier proteins
CL8775.Contig1_All	36	K	0.226	7.6375e-05	Down	ADP,ATP carrier protein GN=sesB	sesB	1	2.50394e-15	136.34	LLLQVQHVSK(1)QISADQR	3	0.50272	1.519	1.468	1.305	0.312	0.371	0.287	cytoplasm	GO:0006810 transport; GO:0055085 transmembrane transport; GO:0051179 localization; GO:0051234 establishment of localization;	GO:0016020 membrane; GO:0043229 intracellular organelle; GO:0044429 mitochondrial part; GO:0031090 organelle membrane; GO:0031967 organelle envelope; GO:0044446 intracellular organelle part; GO:0005737 cytoplasm; GO:0044424 intracellular part; GO:0005623 cell; GO:0044422 organelle part; GO:0005739 mitochondrion; GO:0005740 mitochondrial envelope; GO:0043231 intracellular membrane-bounded organell…	GO:0005215 transporter activity;	K05863			IPR023395;	Mitochondrial carrier domain;	C	KOG0749	Mitochondrial ADP/ATP carrier proteins
CL8775.Contig1_All	89	K	0.415	0.0101	Down	ADP,ATP carrier protein GN=sesB	sesB	1	8.60895e-05	83.877	YK(1)QVFLGGVDK	2	0.1423		1.431	1.492	0.482	0.725	0.611	cytoplasm	GO:0006810 transport; GO:0055085 transmembrane transport; GO:0051179 localization; GO:0051234 establishment of localization;	GO:0016020 membrane; GO:0043229 intracellular organelle; GO:0044429 mitochondrial part; GO:0031090 organelle membrane; GO:0031967 organelle envelope; GO:0044446 intracellular organelle part; GO:0005737 cytoplasm; GO:0044424 intracellular part; GO:0005623 cell; GO:0044422 organelle part; GO:0005739 mitochondrion; GO:0005740 mitochondrial envelope; GO:0043231 intracellular membrane-bounded organell…	GO:0005215 transporter activity;	K05863			IPR023395;	Mitochondrial carrier domain;	C	KOG0749	Mitochondrial ADP/ATP carrier proteins
CL8775.Contig1_All	45	K	0.194	9.7131e-05	Down	ADP,ATP carrier protein GN=sesB	sesB	1	0.00754893	70.412	YK(1)GIIDAFVR	2	-0.20029	1.39	1.466	1.507	0.268	0.239	0.338	cytoplasm	GO:0006810 transport; GO:0055085 transmembrane transport; GO:0051179 localization; GO:0051234 establishment of localization;	GO:0016020 membrane; GO:0043229 intracellular organelle; GO:0044429 mitochondrial part; GO:0031090 organelle membrane; GO:0031967 organelle envelope; GO:0044446 intracellular organelle part; GO:0005737 cytoplasm; GO:0044424 intracellular part; GO:0005623 cell; GO:0044422 organelle part; GO:0005739 mitochondrion; GO:0005740 mitochondrial envelope; GO:0043231 intracellular membrane-bounded organell…	GO:0005215 transporter activity;	K05863			IPR023395;	Mitochondrial carrier domain;	C	KOG0749	Mitochondrial ADP/ATP carrier proteins
CL8775.Contig1_All	148	K	0.186	3.6989e-05	Down	ADP,ATP carrier protein GN=sesB	sesB	1	0.00165568	83.182	EFK(1)GLGDCLGK	2	-0.4329	1.416	1.605	1.368	0.308	0.246	0.263	cytoplasm	GO:0006810 transport; GO:0055085 transmembrane transport; GO:0051179 localization; GO:0051234 establishment of localization;	GO:0016020 membrane; GO:0043229 intracellular organelle; GO:0044429 mitochondrial part; GO:0031090 organelle membrane; GO:0031967 organelle envelope; GO:0044446 intracellular organelle part; GO:0005737 cytoplasm; GO:0044424 intracellular part; GO:0005623 cell; GO:0044422 organelle part; GO:0005739 mitochondrion; GO:0005740 mitochondrial envelope; GO:0043231 intracellular membrane-bounded organell…	GO:0005215 transporter activity;	K05863			IPR023395;	Mitochondrial carrier domain;	C	KOG0749	Mitochondrial ADP/ATP carrier proteins
CL8775.Contig1_All	140	K	0.28	0.00158263	Down	ADP,ATP carrier protein GN=sesB	sesB	1	1.0356e-07	129.34	LAADVGK(1)GDGQR	2	-0.59222	1.811	1.213	1.145	0.42	0.417	0.329	cytoplasm	GO:0006810 transport; GO:0055085 transmembrane transport; GO:0051179 localization; GO:0051234 establishment of localization;	GO:0016020 membrane; GO:0043229 intracellular organelle; GO:0044429 mitochondrial part; GO:0031090 organelle membrane; GO:0031967 organelle envelope; GO:0044446 intracellular organelle part; GO:0005737 cytoplasm; GO:0044424 intracellular part; GO:0005623 cell; GO:0044422 organelle part; GO:0005739 mitochondrion; GO:0005740 mitochondrial envelope; GO:0043231 intracellular membrane-bounded organell…	GO:0005215 transporter activity;	K05863			IPR023395;	Mitochondrial carrier domain;	C	KOG0749	Mitochondrial ADP/ATP carrier proteins
CL8811.Contig1_All	298	K	0.298	0.0081363	Down	Arylphorin subunit alpha (Precursor)	---	1	2.4502e-14	159.5	HVLSGSPK(1)PFDK	2	0.68177	4.274	1.926	2.663	0.953	0.795	0.892	cytoplasm							IPR000896; IPR005203; IPR008922; IPR005204; IPR014756;	Hemocyanin/hexamerin middle domain; Hemocyanin, C-terminal; Uncharacterised domain, di-copper centre; Hemocyanin, N-terminal; Immunoglobulin E-set;
CL8811.Contig3_All	234	K	0.571	0.0050156	Down	Arylphorin subunit alpha (Precursor)	---	1	0.0182217	89.752	YNLLK(1)DR	2	0.0013488	1.578	1.915	1.456	0.921	0.858	1.045	cytoplasm							IPR000896; IPR005204; IPR008922; IPR005203; IPR014756;	Hemocyanin/hexamerin middle domain; Hemocyanin, N-terminal; Uncharacterised domain, di-copper centre; Hemocyanin, C-terminal; Immunoglobulin E-set;
CL8811.Contig3_All	322	K	0.487	0.03704	Down	Arylphorin subunit alpha (Precursor)	---	1	2.5049e-10	140.62	TFFQFLQK(1)GEFK	2	-0.34953	2.06	1.255		0.778	0.876	0.768	cytoplasm							IPR000896; IPR005204; IPR008922; IPR005203; IPR014756;	Hemocyanin/hexamerin middle domain; Hemocyanin, N-terminal; Uncharacterised domain, di-copper centre; Hemocyanin, C-terminal; Immunoglobulin E-set;
CL8811.Contig3_All	352	K	0.332	0.000178296	Down	Arylphorin subunit alpha (Precursor)	---	1	1.3056e-49	226.74	SNK(1)DLHQYSYEIIAR	2	0.42571	2.488	2.412	2.867	0.963	0.841	0.778	cytoplasm							IPR000896; IPR005204; IPR008922; IPR005203; IPR014756;	Hemocyanin/hexamerin middle domain; Hemocyanin, N-terminal; Uncharacterised domain, di-copper centre; Hemocyanin, C-terminal; Immunoglobulin E-set;
CL8811.Contig3_All	301	K	0.459	0.0021999	Down	Arylphorin subunit alpha (Precursor)	---	1	6.15198e-25	174.59	SNNYNIHSEK(1)NYEYIR	3	-0.96807	1.976	1.836	2.171	1.101	0.86	0.783	cytoplasm							IPR000896; IPR005204; IPR008922; IPR005203; IPR014756;	Hemocyanin/hexamerin middle domain; Hemocyanin, N-terminal; Uncharacterised domain, di-copper centre; Hemocyanin, C-terminal; Immunoglobulin E-set;
CL8811.Contig3_All	326	K	0.462	0.008061	Down	Arylphorin subunit alpha (Precursor)	---	1	0.0075226	91.069	GEFK(1)TPEK	2	0.68124	2.181	2.03	1.734	1.056	1.019	0.67	cytoplasm							IPR000896; IPR005204; IPR008922; IPR005203; IPR014756;	Hemocyanin/hexamerin middle domain; Hemocyanin, N-terminal; Uncharacterised domain, di-copper centre; Hemocyanin, C-terminal; Immunoglobulin E-set;
CL8811.Contig3_All	534	K	0.372	0.00052392	Down	Arylphorin subunit alpha (Precursor)	---	1	0.00106655	90.964	LAPGENK(1)IER	2	0.6845	2.59	2.527	1.962	0.913	0.813	0.91	cytoplasm							IPR000896; IPR005204; IPR008922; IPR005203; IPR014756;	Hemocyanin/hexamerin middle domain; Hemocyanin, N-terminal; Uncharacterised domain, di-copper centre; Hemocyanin, C-terminal; Immunoglobulin E-set;
CL8811.Contig3_All	15	K	0.355	0.0032604	Down	Arylphorin subunit alpha (Precursor)	---	1	1.0725e-10	137.21	TKPVDAQFVGYQK(1)K	2	-0.38803	2.253	2.364	2.741	0.875	0.868	0.871	cytoplasm							IPR000896; IPR005204; IPR008922; IPR005203; IPR014756;	Hemocyanin/hexamerin middle domain; Hemocyanin, N-terminal; Uncharacterised domain, di-copper centre; Hemocyanin, C-terminal; Immunoglobulin E-set;
CL8811.Contig3_All	38	K	0.411	0.0105353	Down	Arylphorin subunit alpha (Precursor)	---	1	8.97917e-25	173.19	VGK(1)DYNVEANIDNYTNK	2	-0.36913	2.289	1.564		0.86	0.766	0.75	cytoplasm							IPR000896; IPR005204; IPR008922; IPR005203; IPR014756;	Hemocyanin/hexamerin middle domain; Hemocyanin, N-terminal; Uncharacterised domain, di-copper centre; Hemocyanin, C-terminal; Immunoglobulin E-set;
CL8811.Contig3_All	229	K	0.296	0.000118954	Down	Arylphorin subunit alpha (Precursor)	---	1	0.00514393	98.582	SEK(1)YNLLK	2	0.22918	2.946	2.848	2.696	0.891	0.713	0.909	cytoplasm							IPR000896; IPR005204; IPR008922; IPR005203; IPR014756;	Hemocyanin/hexamerin middle domain; Hemocyanin, N-terminal; Uncharacterised domain, di-copper centre; Hemocyanin, C-terminal; Immunoglobulin E-set;
CL8811.Contig3_All	372	K	0.411	0.0064247	Down	Arylphorin subunit alpha (Precursor)	---	1	7.98449e-08	131.69	HVLGGSPK(1)PFDK	3	-0.2732	2.205	2.703	1.627	1.03	0.785	0.873	cytoplasm							IPR000896; IPR005204; IPR008922; IPR005203; IPR014756;	Hemocyanin/hexamerin middle domain; Hemocyanin, N-terminal; Uncharacterised domain, di-copper centre; Hemocyanin, C-terminal; Immunoglobulin E-set;
CL8811.Contig3_All	415	K	0.443	0.0012779	Down	Arylphorin subunit alpha (Precursor)	---	1	1.6615e-07	97.904	EYVK(1)PYSHNDLHFVGVK	3	-0.006743	1.735	2.255	2.165	1.018	0.855	0.851	cytoplasm							IPR000896; IPR005204; IPR008922; IPR005203; IPR014756;	Hemocyanin/hexamerin middle domain; Hemocyanin, N-terminal; Uncharacterised domain, di-copper centre; Hemocyanin, C-terminal; Immunoglobulin E-set;
CL894.Contig3_All	294	K	0.32	0.004957	Down	PREDICTED: uncharacterized protein LOC101743157 [Bombyx mori]	---	1	1.14251e-07	126.09	SPHVQHYTK(1)HPK	3	-0.2328	1.645	1.334	1.728	0.492	0.5	0.512	mitochondria							IPR029058;	Alpha/Beta hydrolase fold;	S	KOG2521	Uncharacterized conserved protein
CL8963.Contig3_All	185	K	0.139	0.00166346	Down	Chain A, Crystal Structure Of Trichoplusia Ni Secreted Ferritin	---	1	5.11535e-20	183.99	ELAGHTTDLK(1)K	2	-0.1484	4.921	2.825	2.348	0.562	0.481	0.361	cytoplasm	GO:0006879 cellular iron ion homeostasis; GO:0065008 regulation of biological quality; GO:0055076 transition metal ion homeostasis; GO:0050801 ion homeostasis; GO:0030003 cellular cation homeostasis; GO:0098771 inorganic ion homeostasis; GO:0044763 single-organism cellular process; GO:0019725 cellular homeostasis; GO:0055072 iron ion homeostasis; GO:0044699 single-organism process; GO:0055082 cel…		GO:0043169 cation binding; GO:0046872 metal ion binding; GO:0005506 iron ion binding; GO:0008199 ferric iron binding; GO:0046914 transition metal ion binding; GO:0005488 binding; GO:0043167 ion binding;				IPR012347; IPR009040; IPR009078; IPR008331;	Ferritin-related; Ferritin-like diiron domain; Ferritin-like superfamily; Ferritin/DPS protein domain;	P	KOG2332	Ferritin
CL8963.Contig3_All	73	K	0.198	0.0043842	Down	Chain A, Crystal Structure Of Trichoplusia Ni Secreted Ferritin	---	1	0.0237578	68.625	IGFSK(1)LFK	2	-1.0945	4.547	2.145	2.012	0.593	0.519	0.614	cytoplasm	GO:0006879 cellular iron ion homeostasis; GO:0065008 regulation of biological quality; GO:0055076 transition metal ion homeostasis; GO:0050801 ion homeostasis; GO:0030003 cellular cation homeostasis; GO:0098771 inorganic ion homeostasis; GO:0044763 single-organism cellular process; GO:0019725 cellular homeostasis; GO:0055072 iron ion homeostasis; GO:0044699 single-organism process; GO:0055082 cel…		GO:0043169 cation binding; GO:0046872 metal ion binding; GO:0005506 iron ion binding; GO:0008199 ferric iron binding; GO:0046914 transition metal ion binding; GO:0005488 binding; GO:0043167 ion binding;				IPR012347; IPR009040; IPR009078; IPR008331;	Ferritin-related; Ferritin-like diiron domain; Ferritin-like superfamily; Ferritin/DPS protein domain;	P	KOG2332	Ferritin
CL8963.Contig3_All	91	K	0.295	0.0020843	Down	Chain A, Crystal Structure Of Trichoplusia Ni Secreted Ferritin	---	1	0.00148734	63.864	TIDIIK(1)HVTLR	3	0.90801	3.079	2.189	1.796	0.61	0.738	0.733	cytoplasm	GO:0006879 cellular iron ion homeostasis; GO:0065008 regulation of biological quality; GO:0055076 transition metal ion homeostasis; GO:0050801 ion homeostasis; GO:0030003 cellular cation homeostasis; GO:0098771 inorganic ion homeostasis; GO:0044763 single-organism cellular process; GO:0019725 cellular homeostasis; GO:0055072 iron ion homeostasis; GO:0044699 single-organism process; GO:0055082 cel…		GO:0043169 cation binding; GO:0046872 metal ion binding; GO:0005506 iron ion binding; GO:0008199 ferric iron binding; GO:0046914 transition metal ion binding; GO:0005488 binding; GO:0043167 ion binding;				IPR012347; IPR009040; IPR009078; IPR008331;	Ferritin-related; Ferritin-like diiron domain; Ferritin-like superfamily; Ferritin/DPS protein domain;	P	KOG2332	Ferritin
CL8971.Contig2_All	209	K	0.29	0.00021566	Down	Filamin-A GN=cher	cher	1	9.64724e-05	89.507	GSPYTAK(1)VTGEGR	2	-0.54707	1.585	1.57	2.001	0.45	0.5	0.543	cytoplasm			GO:0005515 protein binding; GO:0005488 binding;	K04437			IPR013783; IPR014756;	Immunoglobulin-like fold; Immunoglobulin E-set;	Z	KOG0518	Actin-binding cytoskeleton protein, filamin
CL8971.Contig2_All	317	K	0.243	0.00063565	Down	Filamin-A GN=cher	cher	1	0.00294236	81.799	VSGTALK(1)EGK	2	0.9071	2.115	1.866	1.456	0.427	0.519	0.373	cytoplasm			GO:0005515 protein binding; GO:0005488 binding;	K04437			IPR013783; IPR014756;	Immunoglobulin-like fold; Immunoglobulin E-set;	Z	KOG0518	Actin-binding cytoskeleton protein, filamin
[truncated: 126 more rows]
